# Supplementary material for: A tumor-secreted protein utilizes glucagon release to cause host wasting
Source: Cell Discov. 2025 Feb 10;11:11. doi: 10.1038/s41421-024-00762-0 (PMC11808122; doi:10.1038/s41421-024-00762-0)
Supplement: Supplementary file 2 — Supplementary Table S1 [file 41421_2024_762_MOESM2_ESM.xlsx]

## Sheet: All
Table. S1. Whole body gene expression in yki-tumor-bearing flies with or without Akh-null mutation
FBgn	Symbol	esgTS>+			esgTS>yki3SA			esgTS>+;Akh.null			esgTS>yki3SA;Akh.null
		EW1	EW2	EW3	EY1	EY2	EY3	AEW1	AEW2	AEW3	AEY1	AEY2	AEY3
FBgn0038647	CG14302	1	1	1	157.32	142.87	45.47	1	1	1	1	1	3.73
FBgn0264775	CG44013	6.03	2.43	3.17	259.2	276.02	337.13	6.66	8.06	4.58	55.52	98.13	101.07
FBgn0022700	Cht4	3.56	3.29	3.53	169.61	223.69	246.91	10.26	5.29	2.69	20.75	36.25	76.82
novel358	#N/A	1	1	1	46.38	51.91	43.39	15.96	18.87	26.19	21.5	23.45	53.75
FBgn0002564	Lsp1gamma	1	1	1	31.89	51.9	52.57	1	1	1	1.16	2.33	4.88
FBgn0035743	Acbp6	5.36	3.96	5.98	131.69	190.49	275.99	6.26	23.11	6.4	52.76	42.67	39.82
novel86	#N/A	1	2.39	2.98	46.82	77.05	92.17	5.4	4.95	4.57	5.33	2.81	5.67
novel176	#N/A	1.27	1.13	1	34.64	45.31	33.25	24.66	29.76	22.94	69.35	94.68	97.54
FBgn0052939	CG32939	1	1	1	1	43.1	42.35	37.66	1	1	1	29.8	1
FBgn0035176	mat	16.89	13.9	13.28	347.13	341.71	348.62	14.92	83.03	20	33.88	48.17	81.62
FBgn0262007	Srg2	1.32	1	1.03	14.27	29.3	31.49	21.28	27.86	9.04	25.11	37.53	30.22
FBgn0039452	CG14245	104.41	95.65	97.95	1991.25	2491.57	2031.2	128.4	195.82	98.48	270.41	259.19	459.06
FBgn0265577	IBIN	4.21	1	1	104.8	10.84	16.93	157.62	26.79	1	131.56	299.37	58.11
FBgn0010388	Dro	16.58	7.71	5.33	431.34	31.02	64.28	216.41	17.74	9.28	590.68	588.59	91.23
FBgn0038074	Gnmt	5.39	2.57	3.63	59.53	75.14	66.07	3.79	3.28	1.27	3.45	9.93	33.92
FBgn0033397	Cyp4p3	2.07	1.77	1.75	26.72	24.91	31.41	4.21	7.23	3.44	3.63	5	4.43
FBgn0034279	CG18635	2.2	1.72	2.26	25.89	29.03	33.48	3.04	3.5	1.63	6.02	7.9	10.48
FBgn0034670	CG13488	1	1.12	1	10.23	12.46	18.67	1	1.72	1	6.04	5.04	6.95
FBgn0036648	CG4098	1.49	1.1	1.1	19.16	15.53	14.15	17.59	20.99	18.43	24.59	24.79	22.45
FBgn0266430	CG45060	2.26	3.47	2.82	29.69	36.82	46.41	6.58	4.16	4.04	17.59	12.13	23.92
FBgn0051410	Npc2e	37.04	18.2	16.28	199.57	326.06	411.39	39.33	42.07	56.45	166.63	174.73	162.12
FBgn0033659	Damm	21.75	14.24	16.07	172.56	228.38	252.9	37.7	45.7	29.88	116.89	124.29	150.53
FBgn0033520	Prx6b	15.5	14.59	15.33	200.93	172.9	161.17	17.15	14.98	16.88	11.47	22.98	22.08
FBgn0011832	Ser12	1	1	1	10.07	10.64	13.46	4.77	4.34	6.42	5.25	5.42	5.45
FBgn0034047	cGlr1	1	1	1	6.65	10.74	15.58	1	1.07	1	3.48	5.93	6.64
novel317	#N/A	1.83	1.06	1.41	14.88	13.87	15.49	3.06	3.77	3.7	6.22	7.77	12.8
FBgn0013772	Cyp6a8	1	1	1	11.92	9.5	9.32	1.85	2.73	1.67	1	1	1
FBgn0034582	Cht9	5.97	5.15	6.47	52.02	62.37	61.84	8.08	11.12	8.45	7.89	9.42	17.12
novel78	#N/A	1	1	1	10.97	9.31	9.63	3.91	1.47	4.12	1.11	1.24	3.88
FBgn0032022	CG14275	28.2	25.72	26.91	213.19	313.15	272.03	23.8	24.94	19.26	23.26	22.89	35.56
FBgn0036948	CG7298	1	1	1	4.23	10.39	14.02	17.56	8.69	1	3.42	15.5	24.03
FBgn0040850	CG15210	11.19	9.1	15.08	87.71	113.46	134.53	11.46	16.83	9.12	34.95	42.75	54.77
FBgn0053861	His1:CG33861	1	1	1	7.02	8.45	13	13.2	1	11.24	7.31	12.42	5.42
FBgn0030270	CG15199	21.71	10.41	15.8	148.85	157.31	146.83	72.43	78.59	37.43	134.16	133.06	253.3
FBgn0085265	CG34236	4.15	4.38	3.62	32.11	37.66	43.1	4.69	8.66	6.67	17.25	25.86	29.53
FBgn0033789	CG13324	41.95	26.37	25.93	208.59	290.47	357.03	110.49	151.88	35.95	252.57	362.6	455.64
FBgn0039818	CG11318	1.59	1.41	1.4	9.41	13.64	16.91	1.29	1.88	1	4.42	4.66	6
FBgn0052198	CG32198	1	1	1	3.65	2.1	21.05	1	1.22	1.18	3.58	1.44	2.44
FBgn0003067	Pepck1	19.77	24.08	29.98	177.41	238.56	217.12	134.33	140.96	94.15	152.55	131.48	187.48
FBgn0266488	CG45087	19.77	24.08	29.98	177.41	238.56	217.12	134.33	140.96	94.15	152.55	131.48	187.48
FBgn0033942	Cpr51A	8.58	8.36	6.28	46.34	72.27	79.56	8.8	12.13	8.19	34.49	31.85	42.76
FBgn0053882	His2B:CG33882	1	1	1	2.54	21.51	1	1	1	17.95	1	1	1
novel22	#N/A	1	1	1	6.1	4	14.94	1	1	1	1	1	6.91
FBgn0039476	CG6271	1.68	1.11	1	7.04	13.27	11.11	1	1	1	3.16	2.74	3.04
FBgn0266405	CG45045	14.25	2.52	2.45	125.76	14.77	18.42	29.21	7.2	1	290.66	196.71	44.06
FBgn0053801	His1:CG33801	1	1	1	9.78	5.55	9.21	10.32	7.16	10.19	6.58	9.89	7.4
novel347	#N/A	1	1	1	7.24	6.15	10.83	3.22	2.89	3.07	8.53	10.3	7.4
FBgn0039747	AdoR	1.3	1.16	1.14	8.26	10.16	10.42	1	1.22	1.06	2	2.7	4.25
FBgn0002732	E(spl)malpha-BFM	1.79	1	1.47	8.42	11.51	13.12	2.51	3.07	1.91	6.44	4.42	7.48
FBgn0051004	mesh	22.24	19.13	20.86	128.96	161.67	188.28	25.43	29.34	18.21	56.02	63.14	84.23
FBgn0037724	Fst	4.56	3.78	3.6	32.55	26.79	32.11	10.19	12.83	6.06	7.1	6.45	5.11
FBgn0053902	His2B:CG33902	1	1	1	1	20.85	1	11.24	1	1	1	1	1
FBgn0053910	His2B:CG33910	1	1	1	1	20.85	1	11.24	1	1	1	1	1
FBgn0024361	Tsp2A	22.31	19.92	22.82	129.94	175.04	187.41	28.71	37	19.83	60.36	68.09	95.47
FBgn0036411	Sox21a	1	1	1	6.56	7.25	8.79	1	1	1	1.91	2.66	4.15
FBgn0083972	CG34136	12.96	11.31	17.09	76.4	118.82	116.12	8.42	12.43	6.07	13.76	15.53	24.55
FBgn0032055	Sgp	5.52	4.29	5.79	32.52	44.14	40.37	49.69	61.84	42.52	24.11	19.59	16.29
FBgn0051778	CG31778	17.87	18.12	17.06	105.25	142.97	148.2	22.29	26.72	20.89	19	19.53	30.8
FBgn0039596	CG10000	1	1	1	4.54	7.92	9.39	1	1	1	1	1.03	2.5
FBgn0053894	His2B:CG33894	1	1	1	19.79	1	1	1	1	1	1	1	1.7
FBgn0053896	His2B:CG33896	1	1	1	19.79	1	1	1	1	1	1	1	1.7
FBgn0053904	His2B:CG33904	1	1	1	19.79	1	1	1	1	1	1	1	1.7
FBgn0053892	His2B:CG33892	1	1	1	19.79	1	1	1	1	1	1	1	1.7
FBgn0053890	His2B:CG33890	1	1	1	19.79	1	1	1	1	1	1	1	1.7
FBgn0053898	His2B:CG33898	1	1	1	19.79	1	1	1	1	1	1	1	1.7
FBgn0263080	CG43348	6.69	2.34	1.04	21.46	15.79	34.47	1	7.82	7.53	18.96	13.18	11.29
novel115	#N/A	1	1	1.47	8.61	7.55	7.47	1.15	4.12	1.03	1	1	1
FBgn0039473	CG17191	1	1	1	5.44	6.22	8.55	1	1	1	1	1	1.07
FBgn0036945	Ssk	66.07	62.42	61.69	330.1	431.96	470.49	130.38	148.07	105.84	134.03	147.63	193.92
novel173	#N/A	1	1	1	1	1	17.36	1	1	1	1	1	1
FBgn0085453	Mthfs	58.76	49.67	49.76	239.03	394.72	380.78	72.62	82.66	61.13	84.17	91.16	161.56
FBgn0037174	Jhbp6	1.46	1.06	2.2	8.55	9.12	12.19	1.97	2.47	1.57	3.15	4.09	5.5
FBgn0286785	scb	11.39	9.66	9.81	51.19	65.79	76.02	12.74	14.25	9.98	21.18	24.23	29.15
FBgn0262854	CG43218	1	1	1	6.55	6.46	5.71	1	1	1	2.45	3.13	4.05
FBgn0040759	CG13177	5.77	6.49	8.54	38.11	42.56	47.62	5.09	6.51	5.15	10.96	8.38	7.45
FBgn0085261	CG34232	16.45	17.66	19.52	88.1	113.3	126.96	20.77	24.42	16.82	53.1	66.43	94.81
FBgn0250867	CG42238	9.25	9.96	9.08	57.14	55.43	57.54	9.56	11.07	16.76	24.41	26.93	18.9
FBgn0067861	Sdic1	1	1	1	5.04	4.25	8.63	1	1	1	1	1	1
FBgn0035708	axed	2.29	1.62	1.79	10.66	11.4	11.23	2.08	2.34	1.71	3.93	5.71	5.99
FBgn0038353	CG5399	205.63	192.01	192.93	1028.02	1197.95	1218.98	239.11	312.41	200.99	487.48	581.01	762.11
novel91	#N/A	3.16	2.22	3.11	12.37	17.88	18.89	1.04	1	1	14.41	15.63	15.76
FBgn0033302	Cyp6a14	1.95	1.8	1.69	9.7	11.59	10.17	3.53	3.65	2.73	1	1.03	1.28
FBgn0037730	CG9444	1.76	1	1.65	7.43	9.01	8.78	1.59	1.93	1.49	1.71	1.31	1.84
FBgn0005664	Crys	2.39	2.61	2.02	10	15.74	14.31	2.58	4.88	1.89	4.09	5.74	7.66
FBgn0287590	CG46460	1.99	3.43	1	12.62	9.34	14.64	1	1	1	1	1	1
FBgn0039310	CG11878	21.03	19.28	22.42	112	122.5	119.06	33.52	46.4	21.14	31.14	30.25	36.5
FBgn0035583	hoka	30.47	27.05	25.48	114.84	159.88	186.16	40.54	47.05	33.21	62.73	71.43	93.22
FBgn0004644	hh	1.08	1	1	4.11	6.13	6.74	1	1	1.1	1.63	2.38	3.86
FBgn0037974	CG12224	1	1	1	8.13	3.54	4.86	3.47	3.73	3.23	3.57	2.96	3.28
novel10	#N/A	1	1	1	1	1	14.32	1	1	1	1	1	1
FBgn0041184	Socs36E	3.72	3.22	4.75	16.23	22.14	24.88	5.09	6.54	3.33	8.67	9.52	10.46
FBgn0037065	CG12974	27.19	24.21	27.54	113.72	144.15	167.33	26.5	34.46	24.35	53.9	63.25	85.17
novel198	#N/A	1	1	1	6.65	3.75	5.57	1	1.06	1.06	1.48	1.57	1.05
FBgn0036956	CG13813	1	1	1	5.52	5.62	4.71	1	1	1	4.88	4.77	5.58
FBgn0261808	cu	43.33	44.99	42.11	169.9	276.69	241.35	41.13	46.05	43.3	42.04	38.88	44.94
FBgn0032140	CG13117	13.88	20.59	20.32	92.62	93.88	100.94	20.05	26.75	23.21	27.91	40.51	55.52
FBgn0030929	CG15043	159.2	120.53	151.92	598.66	763.76	879.08	267.38	321.33	131.75	657.46	737.52	944.09
FBgn0262816	CG43187	1	1	1	3.54	4.55	7.29	1	1	1	1.67	2.93	3.49
FBgn0264696	CG43965	1	1	1	13.35	1	1	60.43	1	43.44	1	1	1
FBgn0287768	esg	1	1	1.22	4.52	5.27	6.66	1.45	1.25	1	2.09	2.19	3.87
FBgn0033301	CG12780	44.21	33.94	45.3	195.15	212.42	222.43	43.8	38.08	35.8	79.35	91.31	105.3
FBgn0033518	Prx6c	24.25	23.1	23.1	121.89	117.4	118.17	17.73	17.24	15.44	21.69	21.01	27.12
FBgn0020414	Idgf3	22.05	22.85	21.15	110.45	109.28	115	27.8	33.42	21.99	29.9	32.82	38.43
FBgn0051272	CG31272	8.47	9.22	7.96	41.8	36.16	51.89	10.3	20.26	9.52	10.55	13.06	12.73
FBgn0285963	CG46339	6.33	5.24	5.64	25.07	30.8	30.65	7.89	8.99	5.06	10.33	11.24	16.45
FBgn0010044	GstD8	1.06	1	1	3.77	5.14	6.39	1	1.45	1.11	1.43	1.45	1.76
FBgn0051901	Mur29B	19.07	17.03	18.57	67.61	97.02	107.96	23.47	37.06	18.07	66.09	90.01	94.47
FBgn0038842	hdly	15.07	13.3	16.72	57.33	78.29	87.82	20.86	21.91	17.58	28.06	32.5	43.34
FBgn0032002	CG8353	12.49	7.8	10.25	40.96	50.97	58.64	12.05	17.32	8.94	31.78	41.11	51.94
FBgn0040958	Peritrophin-15b	19.88	11.56	10.65	52.56	61.93	92.21	13.44	19.19	12.25	22.73	31.64	49.85
FBgn0001230	Hsp68	7.54	6.58	7.24	38.11	29.94	36.35	13.92	23.97	16.46	13.44	16.06	17.33
FBgn0287212	CG46442	1	1	1	3.65	2.17	8.81	1	1	1	2.85	4.21	1
FBgn0053192	MtnD	1	20.64	8.4	45.88	55.86	43.31	40.99	14.32	13.77	61.45	60.66	80.27
FBgn0085227	CG34198	30.02	19.14	20.75	101.19	105.75	130.52	23.01	27.77	10.77	39.42	48.44	68.05
FBgn0004431	LysX	1	1	1	4.11	4.25	6.02	4.11	3.18	2.52	28.6	26.02	36.03
novel321	#N/A	5.28	1	11.88	19.18	31.88	35.84	6.69	11.1	6.49	23.69	25.14	30.17
FBgn0030332	CG9360	13.65	8.7	12.73	47.36	64.08	56.35	5.01	6.73	4.63	4.64	4.2	5.23
FBgn0038658	CG14292	313.44	296.62	285.35	1238.88	1518.71	1525.21	312.27	391.19	325.28	392.34	455.48	681.22
novel366	#N/A	22.97	9.38	10.52	56.13	77.25	68.63	9.9	12.72	15.73	7.28	12.11	27.66
FBgn0029922	CG14431	1	1	1	3.99	5.23	4.86	1.32	1.48	1.17	1	1	1.02
FBgn0266431	CG45061	3.27	2.64	1.46	9.8	12.63	11.72	2.89	4.86	1.58	5.09	5.14	6.82
FBgn0262580	CG43120	4.08	4.29	4.54	16.68	19.52	23.26	5.03	6.49	4.62	11.73	12.44	16.75
FBgn0034736	gas	3.27	3	2.26	10.65	13.4	15	3.52	5.12	3.25	6.54	7.17	8.14
FBgn0039239	Srg1	7.27	5.29	10.79	30.68	38.6	37.1	6.59	6.93	5.27	6.14	12.95	11.54
FBgn0053542	upd3	1	1	1	2.97	5.26	5.4	1	1	1	1	1.35	1.79
FBgn0286873	CG46395	1	1	1	4.14	8.47	1	1	1	1	1	1	1
FBgn0034758	CG13510	138.17	102.86	108.5	442.02	540.08	597.43	111.15	152.75	83.86	235.39	282.12	373.2
FBgn0004240	DptA	6.92	2.6	1.68	35.73	3.98	10.78	95.79	4.79	2.07	164.71	191.45	27.43
FBgn0034595	CG15657	1	1	2.09	7.14	2.91	8.24	2.07	2.65	1.62	2.06	2.92	2.24
FBgn0033788	CG13323	285.61	256.66	240.17	970.54	1127.34	1384.79	515.42	616.64	377.43	856.28	1083.35	1264.33
FBgn0030347	CG15739	9.94	10.39	10.03	35.91	47.51	51.61	11.3	11.88	9	20.92	21.71	29.96
FBgn0264776	CG44014	52.84	41.52	43.25	167.64	213.46	229.33	39.34	44.39	36.3	102.03	114.04	125.56
novel333	#N/A	1	1	1	3.66	3.29	6.1	1	1	1	1	1	1.34
FBgn0001258	Ldh	6.98	7.09	7.91	21.49	30.7	41.77	10.43	11.28	8.23	15.38	19.64	20.98
FBgn0033926	Arc1	45.57	39.6	41.77	176.27	180.06	180.52	48.46	98.4	53.9	73.52	97.8	96.83
FBgn0033139	Tsp42Er	16.03	13.91	18.92	57.2	71.95	77	19.16	19.95	14.56	26.75	29.35	41.4
novel224	#N/A	3.39	8.46	5.08	19.46	27.23	24.4	5.91	6.05	3.06	7.04	5.33	8.13
FBgn0040827	CG13315	59.42	58.51	63.3	207.61	280.09	273.25	149.19	141.72	111.72	190.19	159.91	215.63
FBgn0053265	Muc68E	2.4	2.7	2.53	9.24	10.85	11.58	3.87	4.47	2.84	6.45	7.14	7.14
FBgn0053258	CG33258	49.84	39.53	47.51	166.33	187	213.67	33.45	52.22	22.29	51.35	62.26	55.34
FBgn0032382	Mal-B2	25.71	24.89	25.9	80.33	123.01	113.16	32.39	36.87	30.9	32.27	35.14	50.92
FBgn0036992	Hpd	28.45	20.78	23.9	88.73	110.18	102.74	45.13	70.31	32.36	36.71	46.73	49.47
FBgn0040736	BomS3	775.86	643.21	661.32	2778.28	3023.63	2776.56	1215.32	1336.7	683.36	687.48	1445.4	2183.34
FBgn0033928	Arc2	3.68	3.51	4.91	16.22	17.76	15.79	5.03	6.81	6.25	7.4	13.53	8.77
FBgn0053468	CG33468	1	1	1	3.75	3.7	4.87	1	2.05	1	2.65	2.68	2.49
FBgn0032281	CG17107	9.09	4.68	8.35	32.93	31.24	26.48	16.62	43.32	19.4	14.84	12.91	10.84
FBgn0029766	CG15784	77.82	63.05	57.97	248.34	256.3	307.39	43.01	47.07	28.64	39.97	71.78	72.47
FBgn0036363	CG10140	1	1	1	4.52	3.78	3.85	1	2.12	1	1.1	2.3	1
FBgn0053511	CG33511	3.06	3.67	2.95	10.38	14.48	14.34	1.07	1.5	1.2	3.74	5.47	7.37
FBgn0030348	CG10352	1.73	1.29	1.99	5.63	5.63	9.02	1	2.08	1.47	3.01	3.69	4.41
FBgn0010041	GstD5	1	1	1	5.44	2.68	3.98	1	3.5	1	1.35	1.56	2.49
novel253	#N/A	1	1	1	3.09	4.69	4.31	1	1	1	1	1	1
FBgn0035049	Mmp1	8.13	8.18	8.48	29.3	32.77	36.8	9.57	12.78	8.05	13.72	14.82	17.29
FBgn0010395	Itgbn	2.96	3.19	2.29	8.19	11.75	13.66	2.69	3.98	2.4	4.58	4.98	5.91
FBgn0050269	CG30269	17.33	10.54	19.26	53.9	63.54	70.03	17.01	16.35	14.78	34.93	33.93	51.94
FBgn0010385	Def	13.52	10.67	4.96	38.49	27.83	48.24	20.46	10.8	5.23	13.22	15.65	20.91
FBgn0284229	CG46313	1	1	1	2.47	4.87	4.32	1.9	4.62	3.44	2.55	3.01	2.49
FBgn0085240	CG34211	9.3	1	9.83	1	25.16	51.81	1	1	1	11	1	27.05
FBgn0052476	mthl14	5.94	5.38	7.53	19.73	23.57	29.43	7.5	8.02	5.54	11.14	10.19	11.56
FBgn0052283	Drsl3	2.18	1	1	3.9	9	3.22	1	1	1.35	1	1	1
novel159	#N/A	1.43	3.02	1	1.72	12.16	7.12	1	1	1	14.66	8.53	31.21
FBgn0031307	MFS3	1.64	1.68	1.36	4.95	5.84	7.14	2.15	2.62	1.38	2.55	3.71	6.47
FBgn0030357	Sclp	10.97	7.29	9.29	33.05	36.91	35.52	25.56	26.12	21.88	20.79	20.98	21.88
FBgn0038638	CG7702	6.17	5.32	5.47	17	22.76	24.99	5.48	6.71	5.28	11.89	10.98	15.08
FBgn0034293	CG14495	4.47	3.66	3.71	12.8	15.87	16.5	5.96	8.01	3.18	11.86	10.27	17.44
FBgn0036597	CG4962	1	1	1	2.61	3.86	4.85	4.12	3.88	2.5	2.94	5.53	8.35
FBgn0065032	Arpc3B	18.21	13.43	16.72	49.36	62.83	70.22	20.39	27.68	15.54	35.17	36.35	38.93
FBgn0035043	CG4781	15.07	11.87	13.4	38.78	53.28	59.71	13.86	15.11	10.72	24.12	25.35	33.52
FBgn0265186	CG44251	10.84	5.25	7.9	25.63	30.1	33.7	9.06	11.53	5.2	15.45	16.45	21.2
FBgn0283480	Alp2	22.85	18.15	16.92	66.77	65.8	83.33	11.05	9.57	12.58	21.47	34.15	46.49
FBgn0028381	Decay	32.07	28.18	30.98	96.49	117.46	125.79	28.6	31.12	22.13	51.59	52.58	74.37
novel410	#N/A	1	1	1.16	3.76	4.04	3.93	2.1	2.36	1.78	1.65	2.91	2.39
FBgn0053868	His2B:CG33868	18.21	32.78	19.68	104.57	95.47	62.28	51.01	31.51	43	37.29	43.92	38.78
FBgn0033205	Rdh1	11.37	11	9.9	34.63	41.66	43.39	9.36	11.85	7.66	13.76	16.85	19.03
FBgn0030899	Hesr	2.11	1.85	1.42	4.02	6.38	9.53	12.45	15.39	8.49	6.58	7.86	9.4
FBgn0038881	aus	3.19	2.79	3.06	8.27	11.61	13.58	2.8	3.5	2.85	4.77	5.33	7.24
FBgn0030040	CG15347	143.54	109.4	125.61	387.74	484.88	518.21	126.01	131.43	104.31	216.78	236.77	299.93
FBgn0040582	BomBc3	139.7	94.37	109.22	370.11	450.87	436.98	242.36	159.82	96.95	105.87	199.98	307.04
FBgn0031579	CG15422	26.12	23.67	22.18	71.6	88.89	102.86	22.12	31.64	23.76	44.16	43.14	52.82
FBgn0025692	Lfg	26.75	25.91	23.16	73.01	93.02	109.53	32.65	34.99	23.16	56.14	59.36	71.49
FBgn0260954	CG42586	2.25	1	1	1.72	12.68	1	54.37	30.52	163.94	41.84	29.14	1
FBgn0054043	CG34043	6.96	6.01	7.79	20.6	29.29	25.09	12.54	19.23	9.46	7.84	10.38	9.25
FBgn0032087	CG9568	192.29	168.45	177.87	499.06	667.46	767.71	224.09	196.26	171.08	280.19	306.6	462.18
FBgn0004635	rho	1.34	1	1.23	4.29	3.74	4.77	1.14	1.41	1.39	1.07	1.65	1.83
FBgn0052302	CG32302	1	1	1	2.43	2.46	5.82	1	1	1	1	1.44	1
FBgn0085736	CG40472	76.68	50.35	64.7	260.38	237.33	186.6	154.61	132.68	135.71	154.9	144.09	149.45
FBgn0042103	CG18746	1.14	1.13	1.07	3.22	4.23	4.47	1.72	1.33	1.26	2.09	3.44	3.89
FBgn0004885	tok	6.18	5.32	5.27	15.7	22.68	21.35	6.82	7.85	5.92	7.06	8.61	9.22
FBgn0037562	Nazo	26.39	23.64	26.2	68.6	93.99	108.79	15.43	19.72	10.25	21.12	33.58	36.82
FBgn0259740	CG42394	24.89	22.9	22.64	78.77	81.9	89.7	24.04	33.37	25.54	37.96	42.16	55.02
FBgn0032669	CG15155	20.73	16.97	16.95	60.18	62.72	69.36	17.55	19.08	20.3	28.26	21.37	22.98
novel148	#N/A	1	1	1	3.75	4.68	2.12	1.1	2.63	1	1.06	1.68	2.03
FBgn0033982	Cyp317a1	1.89	1.62	1.7	5.87	6.78	5.52	1.98	2.16	1.88	2.81	3.3	3.32
novel361	#N/A	5.25	1.57	6.93	13.86	17.59	16.42	9.69	10.62	5.78	13.72	20.12	27
FBgn0051148	Gba1a	8.86	5.84	7.08	20.28	28.66	26.79	13.6	13.11	11.93	46.49	40.99	42.11
FBgn0013278	Hsp70Bb	15.26	10.91	16.24	49.3	46.5	51.53	10.98	13.64	9.76	7.65	11.64	13.58
FBgn0031971	Sirup	84.51	102.77	104.23	282.58	362.97	357.85	96.43	106.94	108.82	78.88	93.58	100.19
FBgn0029507	Tsp42Ed	55.18	46.1	53.43	159.24	179.31	192.59	47.78	60.03	38.5	87.87	85.13	114.39
FBgn0002869	MtnB	40.81	27.81	32.72	113.35	149.1	84.85	28.22	27.09	27.19	6.66	18.42	23.84
FBgn0038071	Dtg	1.13	1.01	1.14	3.02	3.93	4.28	1	1.51	1.15	1.88	2.15	3.08
FBgn0036742	CG7497	4.88	4.91	5.57	15.87	18.43	18.14	4.63	6.33	3.63	7.74	8.02	12.41
FBgn0035886	Jon66Ci	14.58	3.45	3.64	15.13	26.61	32.13	35.87	195.13	28.8	367.51	310.69	502.73
FBgn0035144	Kah	3.43	3.42	3.13	10	12.83	11.12	3.66	4.63	3.6	2.81	4.4	5.79
FBgn0261681	CG42728	1	1	1	3.93	3.29	2.97	2.43	4.55	2.59	10.68	7.56	13.7
FBgn0039323	CG10559	2.39	1.76	1.07	4.82	6.22	6.68	1.7	2.32	1.23	4.97	4.92	7.82
FBgn0014865	Mtk	128.95	7.66	14.96	253.58	80.28	180.13	925.46	72.48	54.21	1229.03	1410.72	380.88
FBgn0026374	Rhp	3.98	3.47	3.91	11.04	12.71	14.71	3.35	3.28	2.68	4.3	5.03	6.13
FBgn0263321	CG43402	11.51	12.6	16.6	34.33	48.88	54.45	24.45	29.24	22.5	30.8	33.08	35.33
FBgn0037548	CG7900	5.35	4.37	5.21	14.38	17.33	18.77	6.9	6.73	6.2	11.12	12.77	13.88
FBgn0262577	CG43117	1	1	1	3.05	6.04	1.02	3.16	1.14	1	4.81	1	2.1
FBgn0000395	cv-2	1.85	1.63	1.5	5.59	6.08	5.11	2.31	2.15	2.38	2.02	2.56	2.63
FBgn0023214	edl	2.7	2.89	3.17	7.76	9.92	11.8	3.58	3.33	3.76	3.64	3.16	5.19
FBgn0004228	mex1	35.77	32.92	32.83	89.62	116.89	131.06	43.22	43.08	31.6	90.63	88.96	113.27
FBgn0267339	p38c	3.22	4.33	3.27	9.36	11.66	14.88	5.81	4.7	3.44	8.08	11.42	8.02
FBgn0264907	CG44098	2.01	2.36	2.35	6.69	7.4	8.01	2.72	2.87	2.6	3.42	3.05	3.76
FBgn0036196	CG11658	10.98	9.48	11.2	30.64	36.5	36.77	13.42	13.88	10.87	10.92	12.22	15.71
FBgn0034723	CG13506	19.85	16.99	20.48	51.65	65.11	71.15	19.01	21.54	16.17	26.81	30.15	35.78
FBgn0031520	CG8837	3.52	2.94	3.71	8.81	10.12	14.4	3.03	2.69	3.12	5.67	4.97	6.05
FBgn0050424	cGlr2	5.92	3.93	4.09	11.73	14.06	19.82	5.21	5.97	4.67	8.13	7.61	6.33
FBgn0053855	His1:CG33855	1.62	3.61	2.76	10.76	9.1	6.11	1.19	6.2	2.15	5.77	4.97	7.59
FBgn0053858	His1:CG33858	1.62	3.61	2.76	10.76	9.1	6.11	1.19	6.2	2.15	5.77	4.97	7.59
FBgn0032435	Oatp33Eb	8.63	7.66	7.61	21.56	26.19	29.86	8.36	7.84	6.39	14.29	13.38	17.91
FBgn0024980	Syx4	5.35	4.44	3.72	13.66	13.46	16.67	6.74	7.54	5.9	8.63	7.38	10.41
FBgn0033592	CG13215	1.63	2.27	1.86	6	8.96	3.7	2.92	5.07	3.51	2.88	2.57	2.9
novel175	#N/A	12.28	11.44	11.03	30.21	39.65	42.58	9.66	11.01	12.26	9.75	12.39	14.07
FBgn0085424	nub	3.65	3.24	3.83	8.29	12.25	14.07	4.21	4.97	3.33	6.59	7.49	8.92
FBgn0261575	tobi	66.16	52.96	46.54	152.85	197.48	181.92	24.28	59.37	20.6	42.46	40.04	39.8
FBgn0038720	CG6231	8.52	8.06	10.72	28.63	30.01	29	7.11	6.93	6.28	6.93	8.31	9.5
FBgn0033222	CG12824	11.26	8.24	12.66	30.4	31.3	41.4	9.73	8.33	9.54	10.98	14.65	13.53
FBgn0000659	fkh	3.3	3.16	2.65	8.32	9.47	11.26	3.14	4.54	3.12	4.44	4.33	5.97
FBgn0031141	CG1304	1	1	1	3.1	3.19	3.26	15.84	15.8	10.59	9.38	8.97	7.46
novel217	#N/A	1.2	1	1.06	2.3	3.21	4.8	1	1	1	1.85	1.8	1.91
FBgn0030558	Tat	8.34	6.63	7.1	19.49	23.87	26.33	14.96	21.53	11.66	6.53	8.42	6.93
FBgn0035101	p130CAS	8.37	8.32	8.46	21.89	25.57	31.1	8.5	11.19	6.94	11.84	14.74	16.64
FBgn0051354	Hsp70Bbb	5.74	5.06	5.06	13.42	21.09	14.92	6	3.74	10.28	1	6.71	1.28
FBgn0052695	CG32695	97.16	83.99	98.51	222.84	337.79	310.59	105.68	132.88	109.05	99.77	117.91	131.66
novel108	#N/A	1	1	1	4	2.44	2.88	1	1.31	1.17	5.31	2.2	3.36
FBgn0067905	Dso2	409.17	326.25	372.1	1203.34	1086.43	1149.03	802.95	496	331.68	265.06	774.74	708.59
FBgn0039666	Diedel	1	1	1.47	5.83	2.88	2.03	1	1	1	1	1	1
FBgn0038243	CG8066	18.08	18.12	15.82	46.29	54.54	59.61	36.13	36.37	34.16	41	43.16	53.97
FBgn0033830	CG10814	1	1	1	3.39	3.94	1.92	1	1	1	1	1	1
FBgn0031695	Cyp4ac3	1.93	2.41	2.28	6.17	7.87	6.34	1.85	2.46	1.66	2.38	2.76	4.46
FBgn0015010	Ag5r	101.85	94.81	107.7	257.67	339.55	338.26	177.78	229.27	178.01	157.97	172.34	210.79
FBgn0085246	CG34217	1	1	1	1.92	5.04	2.26	1	1	1	1	1	1.01
FBgn0263392	Tet	1.15	1.03	1.09	2.94	3.34	3.75	1.06	1.17	1	1.4	1.34	1.64
FBgn0053470	BaraA1	135.14	114.28	126.81	310.25	450.11	392.8	168.77	165.46	95.23	146.98	308.68	353.3
FBgn0028518	CG18480	11.27	8.87	9.09	23.97	31.24	34.18	10.97	12.71	10.93	15.55	16.83	21.81
FBgn0288686	betaTub60D	33.21	24.59	28.85	66.58	88.3	109.39	31.58	29.6	22.51	40.66	44.56	51.75
FBgn0033582	CG9084	5.21	7.41	5.22	15.13	18.18	20.99	6.1	6.22	3.01	6.65	9.63	11.52
FBgn0052982	CG32982	3.92	3.69	4.26	10.06	13.03	12.96	4.44	5.41	4.5	4.75	5.64	6.81
FBgn0039756	CG9743	26.05	20.49	19.6	49.8	69.06	82	25.77	26.98	26	44.99	48.39	55.32
FBgn0035587	Gdap1	2.68	2.92	2.79	8.72	8.25	8.48	3.8	4.82	3.19	4.09	3.61	3.19
FBgn0033521	CG12896	15.9	14.97	12.66	40.08	52.06	39.69	1	3.28	1.08	7.97	3.29	4.73
FBgn0284233	CG46317	7.09	5.91	6.76	17.16	20.29	22.36	12.02	17.29	10.32	5.79	6.5	6.28
FBgn0085320	CG34291	44.39	37.09	47.6	70.25	147.73	171.88	182.88	276.62	200.18	597.4	708.88	562
FBgn0032612	CG13282	2.05	1.79	1.81	5.12	5.83	6.11	1.48	1.87	1.27	1.3	1.48	2.07
FBgn0035094	CG9380	30.64	24.91	26.88	66.8	81.34	99.21	25.82	30.97	22.27	44.95	46.47	55.79
FBgn0267408	AOX1	58.96	55.35	54.43	176.92	162.29	165.61	59.4	58.09	46.55	60.19	56.61	74.84
FBgn0051380	CG31380	1.6	1.49	1.28	4.23	4.78	4.04	1	1	1	2.94	1.97	2.64
FBgn0037448	CG15186	1	1.3	1	3.1	3.3	3.42	1.17	1.17	1.15	2.1	1.93	2.48
FBgn0051721	Trim9	1	1.26	1	2.85	3.13	3.72	1.07	1	1	1.54	1.65	1.34
FBgn0032775	CG17544	19.91	17.83	16.32	54.48	50.75	55.08	19.83	17.77	22.05	20.66	24.3	33.51
FBgn0036587	CG4950	5.38	6.42	6.27	14.06	19.1	20.1	2.99	3.03	3.42	7.04	7.6	8.99
FBgn0031888	Pvf2	1	1	1	2.29	3.53	3.01	1	1	1	1	1	2.04
FBgn0262881	Mtkl	16.69	3.13	3.46	16.56	21.01	30.86	94.13	26.07	1	65.31	94.89	13.59
FBgn0013279	Hsp70Bc	15.26	10.55	12.78	37.9	33.85	41.67	9.47	16.28	8.82	6.64	5.94	11.95
FBgn0053147	Hs3st-A	1.6	1	1.03	4.66	4.42	1.58	1	5.24	1	1.31	1	2.13
FBgn0038595	CG7142	2.55	2.75	3.86	7.47	8.89	10.52	2.11	1.92	1.78	3.41	3.14	4.15
novel25	#N/A	1	1	1	3.14	2.7	2.96	1	1	1	2.33	1.7	3.06
FBgn0037889	scpr-A	1	1	1	4.78	2.7	1.31	1	1	1	1.14	1.43	1
FBgn0085232	CG34203	12.97	10.47	11.49	29.91	32.89	39.23	9.18	14.49	13.24	18.7	18.68	15.5
FBgn0037166	CG11426	6.66	4.76	5.13	15.32	16.82	16.06	5.74	6.36	4.78	6.82	6.96	8.1
FBgn0033787	CG13321	131.94	93.18	105.84	248.02	323.7	390.31	96.47	129.61	80.47	208.44	213.46	235.41
FBgn0027929	NimB1	1.32	1.14	1.45	3.1	3.86	4.4	1.95	1.6	1.1	1.4	3.09	2.48
FBgn0003996	w	7.1	6.6	8.26	17.81	23.29	22.67	5.92	6.41	6.42	10.25	10.8	12.57
FBgn0039328	CHKov2	2.98	4.44	3.87	8.99	11.01	12.65	5.26	5.67	3.55	7.22	6.75	9.23
FBgn0037167	CG11425	1.78	1	2.02	3.19	6.69	4	1.83	2.34	1.62	2.03	2.21	2.18
FBgn0051274	CG31274	5.67	6.19	2.03	10.05	25.99	4.11	1.56	10.62	5.69	3.14	2.24	1.33
FBgn0040729	CG15126	15.95	13.72	17.92	58.33	40.57	38.2	49.31	62.82	18.12	34.73	93.4	72.66
novel70	#N/A	24.62	29.06	9.47	59.91	63.71	58.06	15.88	22.39	15.1	28.28	43.65	63.28
FBgn0039475	CG6277	42.59	32.4	20.51	65.97	105.45	103.24	40.9	46.56	36.54	75.16	75.4	63.76
FBgn0037563	CG11672	17.04	13.61	16.92	43.05	47.3	46.39	18.21	23.03	14.43	20.53	20.76	22.53
FBgn0039525	CG5646	12.51	11.99	15.02	34.51	41.01	38	16.19	16.97	13.1	29.15	24.97	33.54
FBgn0035977	PGRP-LF	3.48	2.19	2.19	6.41	8.11	8.04	3.36	3.92	1.81	3.5	4.55	3.23
FBgn0053816	His1:CG33816	37.49	91.79	69.1	239.65	120.72	205	170.16	123.63	206.1	125.24	168.78	166.49
FBgn0030074	CG12662	1	2.6	1	5.69	5.81	1.58	1	1	1	1	1	1
FBgn0264344	CG43800	1	1	1	2.58	1.53	4.42	1	1.27	1	1	1	1.03
FBgn0037750	Whamy	9.15	9.81	9.21	20.18	27.75	32.16	13.01	13.2	8.21	12.04	11.58	15.26
FBgn0038450	CG17560	10.3	7.05	11.28	25.43	22.02	33.84	35.83	36.92	27.7	45.85	42.16	43.21
FBgn0020416	Idgf1	30.52	29.2	30.28	76.77	90.48	88.03	28.71	38.26	27.56	20.44	25.45	28.63
FBgn0002543	robo2	1	1	1	2.3	2.81	3.39	1.08	1.11	1	1.45	1.45	1.44
FBgn0038292	CG3987	18.08	15.73	17.22	37.64	49.33	57.58	24.8	29.3	22.09	33.96	38.89	49.42
FBgn0031571	bark	2.47	2.21	2.07	5.74	6.18	7.2	2.32	3.07	2.6	3.18	3.21	3.15
FBgn0039411	dysf	1.28	1	1	2.74	3.53	2.98	1	1	1	1	1.03	1.04
FBgn0038179	CG9312	13.21	12.72	14.18	37.37	38.27	37.36	19.21	20.84	15.53	14.46	18.15	16.75
FBgn0037811	CG12592	1	1	1	2.93	2.82	2.66	1	1	1	4.74	3.74	5.49
FBgn0041156	exex	4.86	4.42	3.74	9.54	11.72	15.22	4.62	5.01	3.58	7.04	6.48	8.65
FBgn0040551	CG11686	53.42	49.38	56.18	124.45	157.74	163.16	61.14	65.7	55.33	75.74	78.8	88.74
FBgn0261560	Thor	225.96	243.83	263.35	621.95	703.39	722.24	317.16	346.92	280.19	262.24	274.05	368.52
FBgn0033113	Spn42Dc	3.97	2.47	2.92	7.29	8.82	10	3.45	4.75	2.98	5.16	4.98	5.95
FBgn0031560	CG16713	131.79	114.67	126.75	181.98	425.66	430.74	265.98	295.53	203.78	235.79	316.95	303.08
FBgn0036320	CG10943	1.41	1.2	1.73	3.17	4.92	3.98	2.58	2.97	1.15	7.12	9.17	7.94
novel326	#N/A	1	1	1	1.43	3.77	3.14	1	1	1	1	1	1
FBgn0032415	rho-6	1	1	1.38	3.01	2.7	3.67	1	1	1	1	1	1.05
FBgn0264443	CG43861	6.87	6.66	5.31	17.28	17.02	17.72	7.21	6.27	5.42	8.49	9.61	10.11
FBgn0040364	CG11378	25.41	20.73	23.72	45.15	67.18	80.12	36.03	34.75	28.24	50.12	46.95	58.4
FBgn0037989	ATP8B	3.06	2.12	2.42	6.28	6.74	7.77	2.61	3.21	2.49	3.49	3.41	4.04
FBgn0053346	CG33346	1	1	1.25	3.17	2.98	2.72	8.73	9.84	5.83	1.79	2.08	1.49
FBgn0036288	CG10660	7.99	6.37	6.48	16.04	17.8	22.69	9.75	9.01	7.43	9.72	10.34	12.93
FBgn0259237	CG42335	1.52	1.07	1.28	2.55	3.66	4.24	4.3	5.41	2.31	6.38	9.58	8.94
FBgn0038466	CG8907	18.44	12.8	16.38	36.8	41.84	49.46	18.62	18.97	15.58	24.82	26.77	35.68
FBgn0052029	Cpr66D	5.95	8.99	12.26	20.32	26.21	26.52	4.99	5.82	4.17	8.93	4.84	8.59
FBgn0266758	Esyt2	10.63	10.36	9.56	29.27	26.16	26.53	10.3	12.38	9.54	12.64	11.74	12.25
FBgn0034140	Lst	47.46	41.27	43.41	88.89	133.85	131.25	59.98	68.12	53.21	26.86	36.36	53.98
FBgn0013276	Hsp70Ab	39.18	29.72	37.75	104.46	83.92	94.74	72.22	83.06	72.36	41.08	46.24	53.7
FBgn0031548	CG8852	2.76	2.1	2.11	5.89	6.27	6.34	3.22	2.33	2.19	2.47	3.17	4.46
FBgn0014380	RhoL	24.16	23.18	22.95	58.48	61.53	66.17	23.24	21.09	17.87	27.44	27.46	36.81
FBgn0032235	CG5096	39.92	34.61	36.62	77.07	101.58	115.19	39.41	42.02	31.12	62.24	63.82	80.22
FBgn0035975	PGRP-LA	7.37	6.08	8.19	17.9	19.02	20.22	8.8	9.01	4.44	6.35	10.16	8.61
FBgn0039593	Sid	1.26	1.17	1	2.96	3.47	2.6	1	1.96	1	1	2.69	1.62
FBgn0035023	ITP	9.54	9.05	8.03	20.36	22.39	27.31	10.48	11.84	8.19	9.06	10.58	12.48
FBgn0014019	Rh5	10.45	10.18	10.51	22.87	31.87	27.2	12.81	8.99	9.22	13.6	12.9	15.93
FBgn0035673	CG6602	6.52	6.06	7.17	16.15	18.76	17.03	13.19	15.43	12.76	11	12.03	13.76
FBgn0002936	ninaA	11.11	11	10.68	25.01	30.82	30.35	10.85	11.53	11.54	10.51	9.77	14.73
FBgn0025456	CREG	61.45	56.28	58.47	141.3	152.67	169.04	61.95	72.42	52.41	68.17	67.9	80.85
FBgn0039075	CG4393	1	1	1.04	2.53	2.44	3.01	1.06	1.22	1.2	1.08	1.15	1.4
FBgn0040653	Dso1	895.5	709.83	684.44	2099.74	2171.83	1727.89	1110.37	740.5	487.61	366.4	926.52	830.17
FBgn0050273	CG30273	8.42	7.71	8.1	18.21	22.36	22.86	10.57	11.2	10.04	10.12	11.35	14.06
FBgn0033130	Tsp42Ei	24.29	16.74	17.07	39.76	50.76	61.54	17.64	23.61	17.81	17.05	25.53	31.78
FBgn0263083	CG43351	140.53	110.53	135.83	204.21	362.34	445.41	162.35	151.65	100.44	157.92	210.66	300.79
FBgn0038033	CG10097	23.69	21.43	26.14	44.62	67.65	73.97	68.24	76.1	61.79	54.93	51.4	42.8
FBgn0265185	CG44250	81.16	68.95	75.89	155.16	204.81	230.36	70.49	81.54	56.39	131.7	137.07	159.43
FBgn0032741	Sidpn	1	1	1	2.01	2.86	2.96	1	1	1.12	1	1.03	1.22
FBgn0030310	PGRP-SA	10.46	7.09	10.26	23.24	26.28	22.88	8.41	12.96	6.53	9.63	15.96	8.46
FBgn0051798	CG31798	1	1	1	2.8	2.68	2.29	1	1	1	1	1	1.06
FBgn0260874	Ir76a	1	1	1	1.96	3.3	2.51	8.78	9.05	9.59	4.69	6.05	8.08
FBgn0020257	Ppa	2.11	2.38	2.95	5.67	5.8	7.79	3.48	3.54	2.31	2.97	3.49	3.95
FBgn0042086	Tsp42Eb	103.06	81.61	68.84	206.13	214.26	234.77	98.73	101.43	47.58	120.35	135.92	160.87
FBgn0051469	Argp	8.48	9.46	9.04	21.75	24.39	23.57	10.49	10.24	8.02	9.55	11.01	12.22
FBgn0029831	CG5966	12.52	13.57	12.49	31.78	34.77	32.94	18.64	22.9	16.27	17.43	17.47	16.95
FBgn0050035	Tret1-1	77.57	73.86	73.3	152.34	209.91	217.28	79	86.23	69.35	72.79	72.13	99.28
FBgn0030748	Traf-like	3.83	4.4	4.5	8.37	12.53	11.85	3.95	4.99	2.99	5.46	6.06	6.79
FBgn0038530	AttD	1.1	1	1	1.77	1	5.19	1.19	1.19	1.86	1.76	3.08	1.89
novel379	#N/A	1.17	1	1.16	3.15	2.09	3.28	1	1.39	1.61	1.17	1	2.17
FBgn0033134	Tsp42El	19.57	18.27	16.69	39.65	47.08	50.93	21.58	23.6	18.48	26.88	30.32	39.11
FBgn0042102	CG18745	7.04	6.05	5.33	14.03	15	17.46	8.44	5.81	4.48	7.42	9.93	10.77
FBgn0039290	CG13654	1.21	1.14	1	2.34	2.86	3.24	1.27	1.33	1	1.39	1.64	1.88
FBgn0029147	NtR	12.39	9.91	11.36	22.09	29.79	32.88	8.79	8.48	6.64	16.19	18.27	25.41
FBgn0011296	l(2)efl	243.85	191.47	189.33	577.21	451.83	543.67	191.98	207.35	167.59	154.56	169.74	210.99
FBgn0004394	pdm2	1	1	1	2.15	2.39	3	1	1	1	1.47	1.29	1.76
FBgn0032124	CG17855	5.64	4.68	4.95	10.93	12.25	15.08	5.67	6.35	4.29	5.89	7.44	7.7
FBgn0085241	CG34212	675.86	677.52	663.84	1468.3	1685.85	1899.44	1508	1957.06	1443.63	1480.28	1569.46	1926.48
FBgn0261258	rgn	14.64	12.59	13.88	34.32	33.33	35.33	14.79	18.44	14.5	12.67	17.69	17.31
FBgn0040299	Myo28B1	6.21	4.96	5.69	11.43	14.35	16.41	7.49	5.92	5.4	7.83	7.63	8.55
FBgn0036369	CG10089	1.2	1.22	1.3	3.37	2.59	3.33	2.83	3.55	3.79	2.93	4	3.18
FBgn0085376	CG34347	21.35	21.85	27.38	51.21	59.93	64.17	16.52	22.14	18.21	24.09	26.61	35.94
FBgn0034296	CG10912	64.01	40.73	42.75	94.06	127.97	142.86	71.47	91.71	44.34	122.1	149.79	161.61
FBgn0033304	Cyp6a13	6.55	6.8	8.64	16.59	18.76	19.04	15.95	13.37	10.99	15.49	16.95	17.75
FBgn0051720	mthl15	1.27	1.56	1.29	2.91	3.91	3.37	1.56	1.91	1.1	1.91	2.29	2.47
novel81	#N/A	71.61	70.07	71.21	156.78	181.44	188.21	44.01	71.69	45.11	63.53	90.41	99.49
FBgn0030747	CG4301	7.02	5.66	6.38	13.34	16.16	17.49	6.49	7.18	5.56	10.09	10.34	12.35
FBgn0033395	Cyp4p2	2.48	2.94	3.14	6.37	6.39	8.34	3.83	4.56	2.55	6.65	7.33	7.83
FBgn0259989	CG42486	15.68	14.38	22.22	36.8	27.38	64.4	28.79	27.96	18.69	12.91	25.76	40.4
FBgn0034935	Orcokinin	16.78	21.99	22.67	37.36	54.5	59.01	23.16	23.01	24.52	25.95	21.95	29.02
FBgn0031558	CG16704	116.18	107.04	138.87	156.79	398.47	332.86	109.2	117.81	82.7	111.09	122.74	130.18
novel416	#N/A	10.43	9.57	8.74	18.11	28.7	23.66	10.87	13.95	10.34	8.88	11.98	14.41
FBgn0032935	Atg18b	8.06	7.67	6.66	16.36	18.47	20.06	7.45	9.34	6.52	8.09	8.32	8.97
FBgn0039008	CG6972	20.29	14.88	15.03	36.81	44.42	41.81	16.7	17.58	18.13	12.78	19.39	20.15
FBgn0035806	PGRP-SD	7.59	5.05	3.98	7.97	12.44	20.29	6.75	4.99	2.08	12.77	19.47	14.09
FBgn0053831	His1:CG33831	11.12	10.81	9.07	25.53	33.84	16.52	10.31	17.11	7.98	18.15	18.93	14.72
FBgn0053828	His1:CG33828	11.12	10.81	9.07	25.53	33.84	16.52	10.31	17.11	7.98	18.15	18.93	14.72
FBgn0053810	His1:CG33810	11.12	10.81	9.07	25.53	33.84	16.52	10.31	17.11	7.98	18.15	18.93	14.72
FBgn0053825	His1:CG33825	11.12	10.81	9.07	25.53	33.84	16.52	10.31	17.11	7.98	18.15	18.93	14.72
FBgn0053822	His1:CG33822	11.12	10.81	9.07	25.53	33.84	16.52	10.31	17.11	7.98	18.15	18.93	14.72
FBgn0053819	His1:CG33819	11.12	10.81	9.07	25.53	33.84	16.52	10.31	17.11	7.98	18.15	18.93	14.72
FBgn0015519	nAChRalpha3	1	1	1	2.29	2.12	2.92	5.63	3.86	3.68	4.37	4.63	5.17
novel73	#N/A	73.86	61.86	68.35	150.17	173.85	173.76	49.58	67.14	47.27	73.24	89.37	113.36
FBgn0033437	CG12926	5.7	4.75	5.47	9.12	13.6	16.06	4.98	6.09	5.08	9.22	10.51	10.33
FBgn0039319	CG13659	2.35	3.02	2.95	4.15	7.15	8.93	2.46	3.1	3.25	4.93	4.97	6.02
FBgn0031263	Tspo	216.04	212.16	233.08	461.33	539.98	605.26	235.49	256.03	213.91	249.26	268.49	331.86
FBgn0004583	ex	2.96	2.22	2.58	5.39	6.37	7.09	3.97	5.01	4.4	5.16	5.68	5.45
FBgn0040658	CG13516	3.6	4.23	4	9.61	9.39	9.73	4.81	6.47	5.14	5.82	5.23	6.56
FBgn0034381	List	2.6	2.36	2.99	4.4	7.44	7.45	3.5	4.37	3.13	3.02	3.6	3.35
FBgn0038930	BomT3	45.97	32.64	37.56	71.65	114.34	94.59	46.24	50.4	31.73	46.47	58.82	66.12
FBgn0010038	GstD2	3.69	5.25	2.93	7.09	9.92	11.65	3.28	5.93	2.72	3.71	5.78	4.35
FBgn0037012	Rcd2	6.05	5.3	7.6	12.76	15.14	17.84	6.27	8.52	6.94	7.55	8.47	7.64
FBgn0263081	CG43349	207.03	163.06	221.73	448.37	442.16	537.6	146.74	96.07	144.43	246.32	271.44	344.21
FBgn0004657	mys	48.23	44.15	43.15	96.51	108.74	121.67	45.08	48.57	47.09	63.97	63.72	72.35
FBgn0039161	CG13606	1.04	1.12	1.68	2.18	3.61	3.45	1.94	1.73	1.39	1.83	1.47	2.17
FBgn0004456	mew	7.18	6.5	6.79	14.54	16.94	17.67	6.83	7.37	5.94	8.37	8.83	10.62
novel409	#N/A	1	1.2	1.39	2.59	3.57	2.45	8.7	3.02	7.47	1.69	4.95	3.46
FBgn0001987	Gli	7.39	6.92	6.52	13.67	16.71	19.49	6.04	6.6	6.29	9.95	10.18	11.04
FBgn0033438	Mmp2	5.4	4.46	4.42	9.09	11.34	13.74	5.28	5.11	4.86	6.35	6.05	7.71
FBgn0052195	CG32195	7.58	6.85	8.7	16.83	20.48	17.95	10.23	10.37	8.98	9.66	11.2	15.29
FBgn0034759	CG13511	1.15	1	1	2.23	2.47	2.8	2.09	1.96	1	1.03	2.85	6.36
FBgn0037850	CG14695	1	1	1.35	1.83	2.77	3.36	1.24	1	1	1.19	2.03	1
FBgn0028400	Syt4	4.13	4.51	4.46	9.8	10.96	10.2	8.73	9.64	9.11	18.54	20.19	18.76
FBgn0085452	CG34423	198.44	161.32	190.69	326.81	415.39	552.5	268.49	316.1	288.1	151.93	217.56	225.32
FBgn0014135	bnl	1	1	1	1.56	2.26	3.23	1	1	1	1	1	1
FBgn0085205	CG34176	157.59	133.43	113.19	255.78	335.52	358.34	107.57	126.53	99.11	172.09	159.48	291.16
novel142	#N/A	1	1	1	2.09	2.37	2.58	1	1	1	1	1	1
FBgn0028523	CG5888	3.75	3.54	4.41	9.85	9.49	8.1	3.24	4.05	3.08	4.62	4.05	3.81
FBgn0004167	kst	21.55	19.77	20.79	41.95	46.78	56.75	20.62	22.84	22.41	31.03	33.81	38.25
FBgn0037973	CG18547	13.92	14.28	12.19	30.03	28.98	35.51	37.58	48.1	33.52	32.19	35.24	39
FBgn0033159	Dscam1	1.75	1.51	1.66	3.19	3.91	4.41	1.41	1.68	1.54	1.5	2.08	2.28
FBgn0052115	CG32115	2.56	2.21	2.32	4.27	5.48	6.82	2.09	2.63	3.28	3.98	3.2	3.99
FBgn0014417	CG13397	25.67	26.88	24.93	64.72	58.26	58.02	69.37	58.05	60.1	67.74	66.23	62.77
FBgn0051710	CG31710	7.01	6.94	5.52	12.57	14.74	18.14	8.96	7.77	7.7	8.71	6.52	9.38
FBgn0028550	Atf3	2.43	2.09	2.28	4.64	5.1	6.13	2.7	3.11	2.51	3.11	3.37	3.74
FBgn0039789	CG9717	8.45	9.65	9.42	19.14	20.82	24.25	8.31	8.89	8.06	6.26	6.6	8.46
FBgn0038412	Zip89B	4.32	5.9	4.75	10.64	10.92	13.33	4.63	4.18	4.47	5.99	5.74	4.66
FBgn0034139	CG4927	1.75	1.16	1.57	2.77	3.47	4.2	2.52	1.83	1.84	1	1.4	2.48
novel304	#N/A	1	1	1	3.45	2.53	1	1	1.03	1	3.77	1	1
FBgn0002917	na	1	1	1.01	4.5	1.27	1.23	5.4	1.15	2.57	1.04	1.12	1.16
FBgn0034197	Cda9	1.49	3.61	2.52	5.9	4.58	7.21	5.97	8	5.8	5.19	4.47	7.07
FBgn0030334	Karl	8.05	8.93	10.4	19.43	21.2	22.88	7.74	8.94	6.85	8.36	11.71	15.28
FBgn0001297	kay	30.15	25.65	29.5	57.27	64.03	76.48	30.52	34.27	29.08	28	29.73	30.41
FBgn0035343	CG16762	20.7	20.9	19.55	33.74	53.52	54.19	34.69	15.73	19.81	37.55	71.09	40.68
FBgn0039086	Ugt303B1	1.49	1.42	1.5	3.1	3.53	3.57	1.29	1.77	2.16	2.54	2.03	2.79
FBgn0034126	jtb	8.35	8.63	9.07	21.2	20.37	18.66	13.7	10.98	15.28	19.65	15.43	19.18
FBgn0014388	sty	3.72	3.64	4.14	7.35	8.66	10.52	4.2	5.06	4.81	4.22	5.51	5.3
FBgn0034247	CG6484	31.69	26.11	30.79	58.59	73.14	72.63	25.35	30.74	15.42	25.03	25.05	33.74
FBgn0085384	CG34355	1.25	3.72	2.47	6.42	3.52	7.22	3.81	3.68	4.32	5.54	4.75	4.47
FBgn0032139	CG13116	7.45	5.58	8.38	13.25	18.92	17.1	8.1	11.05	8.6	8.69	8.46	9.07
FBgn0037485	CG14606	4.81	4.52	4.72	9.52	10.16	12.61	3.75	2.89	2.69	3.86	3.96	3.58
novel88	#N/A	337.83	318.68	343.37	664.19	815.57	813.76	273.86	365.38	255.54	339.19	456.31	568.66
FBgn0031251	CG4213	2.46	2.49	3.26	6.08	5.99	6.74	3.72	3.74	3.89	3.04	2.92	4.13
FBgn0051675	CG31675	2.46	2.46	3.58	5.94	7.45	6.08	3.46	5.5	3.52	3.09	4.83	5.86
FBgn0034151	CG15617	20.49	20.06	20.85	43.71	47.51	49.31	21.97	26.93	27.1	34.47	34.22	49.81
FBgn0039474	CG6283	41.94	44.81	36.33	76.43	98.26	106.71	25.45	35.39	25.1	44	48.3	63.01
FBgn0037517	CG10086	8.31	8.03	8.67	17.05	19.14	20.89	9.61	10.96	7.9	10.51	10.06	14.32
FBgn0030993	Mec2	29.92	21.96	24.67	47.48	62.57	64.54	21.7	24.05	20.47	30.14	39.96	41.85
novel150	#N/A	12.3	11.56	12.96	20.82	32.25	30.64	7.56	11.74	8.49	8.88	15.35	14.52
FBgn0261113	Xrp1	93.78	79.32	84.48	181.77	196.56	207.27	96.2	105.26	83.5	95.88	100.74	107.28
FBgn0024250	brk	2.03	1.94	2.07	4.28	4.12	5.32	2.21	2.51	1.59	3.16	2.23	3.3
FBgn0051809	CG31809	1.1	1.57	1.84	3.03	3.52	3.69	3.24	3.45	2.13	1.88	3.6	2.7
FBgn0052024	CG32024	13.85	11.73	10.36	22.01	25.98	33.57	11.15	12.31	7.37	12.58	15.33	15.81
FBgn0264087	Slob	2.08	2.65	2.11	4.19	5.6	5.72	2.31	2.57	2.42	2.95	2.54	4.19
FBgn0037275	CG14655	2.79	2.76	3.47	5.93	7.25	7.27	3.58	4.18	2.65	2.49	2.94	3.68
novel232	#N/A	1	1	1	1.88	1	3.92	1	3.63	1	1	1.89	4.04
FBgn0039821	CG15556	3.71	3.46	3.58	7.59	7.18	9.57	3.5	3.26	3.23	2.19	3.53	3.83
FBgn0266417	ringer	24.72	19.4	28.3	42.45	58.85	62.44	33.07	32.14	22.52	33.31	29.7	36.87
novel411	#N/A	9.44	9.94	11.83	22.83	25.58	22.09	15.89	35.25	14.51	6.56	11.97	10.22
FBgn0038795	Tmlh	10.68	7.5	9.32	13.76	22.33	25.72	9.54	12.77	10.75	12.92	15.17	16.43
FBgn0014033	Sr-CI	5.28	4.04	4.82	9.65	10.91	11.18	4.95	4.32	3.18	5.68	7.01	7.32
FBgn0033051	Strica	4.14	5.87	5.41	11.79	11.1	11.68	5.05	6.64	6.13	6.51	7.89	7.27
FBgn0054040	CG34040	8.81	10.2	9.81	21.05	19.26	24.3	2.51	10.28	1.29	4	4.21	10.28
FBgn0029170	TwdlT	1	1.02	1	1.33	2.14	3.25	2.1	3.06	1.38	2.65	2.14	1.84
FBgn0036419	CG13482	49.58	27.91	38.6	67.01	96.74	94.3	124.01	126.98	61.03	57.03	56.63	64.62
FBgn0086708	stv	29.81	26.19	28.2	57.08	64.09	65.97	22.65	28.51	23.81	22.22	27.37	35.93
FBgn0037016	CG13252	9.45	10	9.67	21.05	20.84	22.83	9.58	9.92	9.27	11.28	13.26	15.86
FBgn0029710	CG3568	2.1	2.07	1.15	4.41	3.45	3.96	2.7	3.29	4.01	3.81	2.32	3.12
FBgn0053881	His4:CG33881	1	2.11	1	2.78	2.67	3.67	1.13	1.34	1.43	1	5.7	1.03
FBgn0053877	His4:CG33877	1	2.11	1	2.78	2.67	3.67	1.13	1.34	1.43	1	5.7	1.03
FBgn0053879	His4:CG33879	1	2.11	1	2.78	2.67	3.67	1.13	1.34	1.43	1	5.7	1.03
FBgn0050360	Mal-A6	94.92	89.93	82.91	181.57	208.99	203.46	50.9	70.02	29.67	67.22	73.85	104.4
FBgn0050008	CG30008	151.02	169.48	201.79	311.04	397.88	445.09	208.49	233.1	172.2	175.97	178.26	223.35
FBgn0043806	CG32032	12.24	9.94	12.55	19.58	28.87	28.28	13.01	11.78	9.35	9.88	11.45	15.61
FBgn0034850	CG9875	1	1	1	1.82	1.74	3.06	1	1	1	1	1	1
FBgn0034511	GNBP-like3	39.13	35.52	31.95	44.78	96.43	94.01	29.22	39.65	15.86	39.98	86.87	52.43
FBgn0032075	Tsp29Fb	160.88	153.06	155.6	293.63	359.23	383.04	153.05	163.99	138.69	190.84	186.5	229.63
novel26	#N/A	1.61	2.37	1.84	4.11	4.36	4.36	2.13	2.37	1.7	2.45	4.3	4.42
FBgn0034045	CG8249	4.22	3.14	3	6.28	8.49	8.03	4.64	5.24	3.09	3.75	3.44	2.93
FBgn0063499	GstE10	12.53	13.31	11.94	24.45	26.69	31.99	11.02	10.19	7.7	12.28	9.26	15.37
FBgn0262141	CG42867	2.16	1.27	1.29	3.26	3.94	3.16	1.77	1.48	1.79	1	2.06	1.1
FBgn0031412	CG16995	1	1	1	1.46	3.14	1.98	2	1	1	1.84	1.86	1.19
FBgn0035623	mthl2	1.69	1.16	1.6	2.88	3.54	3.34	1.31	2.97	1.16	3.11	2.21	3.21
FBgn0001257	ImpL2	35.37	33.72	35.5	69.63	73.39	86.01	38.66	42.07	35.24	36.4	39.19	48.7
FBgn0085408	Shrm	12.55	10.5	10.89	21.41	24.61	28.29	12.01	14.7	9.36	14.43	14.32	19.21
FBgn0023095	caps	8.14	7.29	8.66	16.02	16.75	19.97	7.59	8.63	7.65	8.65	8.9	10.07
FBgn0284225	CG46309	2.96	2.73	3.3	4.99	6.16	8.52	2.62	3.98	2.99	2.66	3.84	3.49
FBgn0053824	His3:CG33824	1	2.28	1.34	4.8	3.07	2.23	1.19	1	1.69	1	1.31	1.69
FBgn0053821	His3:CG33821	1	2.28	1.34	4.8	3.07	2.23	1.19	1	1.69	1	1.31	1.69
FBgn0053818	His3:CG33818	1	2.28	1.34	4.8	3.07	2.23	1.19	1	1.69	1	1.31	1.69
FBgn0053827	His3:CG33827	1	2.28	1.34	4.8	3.07	2.23	1.19	1	1.69	1	1.31	1.69
FBgn0053830	His3:CG33830	1	2.28	1.34	4.8	3.07	2.23	1.19	1	1.69	1	1.31	1.69
FBgn0051072	Lerp	29.72	30.03	30.28	60	65.63	71.12	22.33	25.49	20.8	37.78	36.25	42.78
FBgn0031530	Pgant2	3.22	2.91	2.5	2.48	11.01	5.35	2.58	3.84	2.57	2.68	2.16	2.35
FBgn0044047	Ilp6	15.82	13.69	16.57	29.68	35.02	35.83	10.42	10.66	9.75	9.83	12.66	12.68
FBgn0005660	Ets21C	1	1	1	1.6	2.38	2.56	1.2	1	1	1	1	1.23
FBgn0001223	Hsp22	270.14	264.42	293.21	598.72	620.18	585.49	180.48	293.49	187.35	146.77	213.19	255.99
FBgn0032900	CG14401	18.75	15.91	18.86	35.21	38.44	42.84	18.71	20.75	14.26	15.45	15.52	18.43
FBgn0036057	Hez	1.87	2.04	2.82	3.52	6.26	4.85	1.96	3.45	2.69	2.25	2.51	3.85
FBgn0031563	CG10031	25.59	26.71	29.23	54.03	62.01	61.17	46.77	50.59	42.67	31.84	38.7	44.63
FBgn0087007	bbg	16.04	15.45	15.99	27.21	35.25	40.64	16.46	17.76	17.17	22.51	23.81	28.07
FBgn0054026	CG34026	22.79	13.23	18.53	29.89	41	47.49	24.72	35.41	23.54	40.92	45.64	48.47
FBgn0039467	CG14253	3.73	2.54	2.78	5.76	7.37	6.48	5.4	4.78	3.37	4.56	4	5.32
FBgn0038652	CG7720	13.99	13.9	15.5	25.92	34.82	33.25	18.65	23.56	22.16	18.77	21.08	23.02
novel219	#N/A	28.02	22.57	27.19	51.1	58.31	59.04	20.81	24.48	20.27	19.69	26.12	33.45
FBgn0262357	CG43055	56.19	47.28	50.96	89.32	121.44	123.65	142.87	174.53	88.94	85.3	97.59	72.52
FBgn0037090	Est-Q	17.35	12.99	13.56	23.2	33.96	37.89	14.07	14.4	14.21	11.17	12.14	13.38
FBgn0029580	CG14778	2.57	1	2.37	2.97	5.37	4.49	2.34	4.06	1.93	3.44	1.56	3.32
FBgn0015336	CG15865	2.58	2.46	2.62	4.47	5.95	6.1	2.02	2.56	1.49	2.39	2.63	3.48
FBgn0051097	CG31097	1.84	1.27	1.85	3.14	3.58	3.96	1.51	1.7	1.18	1.03	1.78	1.74
FBgn0015037	Cyp4p1	7.13	5.94	6.1	9.2	15.03	17	4.95	7.7	5.95	11.97	12.56	17.61
FBgn0037307	Tim17a2	1	2.34	1	1.98	4.07	3.28	1.16	1.98	1	1	1.23	1.55
FBgn0029791	AdamTS-B	1.03	1.02	1	1.86	2.11	2.58	1.25	1.17	1	1.06	1.11	1.26
FBgn0032772	CG17350	1.59	1	1.09	2.32	2.91	2.66	1.97	1.48	1.14	1	1.11	2.08
FBgn0010434	cora	38.43	31.33	32	63.12	69.99	84.99	34.28	39.2	32.22	39.04	45.06	47.46
FBgn0034605	Ugt49C1	4.67	4.78	3.48	10.06	9.54	8.02	6.82	8.5	7.12	6.11	6.33	7.1
FBgn0037853	CG14696	3.38	2.76	3.05	4.41	7.06	8.15	2.61	3.25	2.27	2.71	4.45	5.32
FBgn0031287	CG4291	19.86	21.32	18.86	42.39	42.56	43.09	20.13	19.42	19.72	18.48	18.56	18.94
FBgn0038674	CG14285	3.09	2.13	3.1	4.64	7.67	5.42	4.18	4.81	4.49	4.85	4.85	6.88
FBgn0035431	CG14968	16.22	15.99	13.79	33.63	29.16	35.03	12.47	14.51	13.5	16.47	18.61	18.06
FBgn0050090	CG30090	1.77	1.09	1	2.12	2.01	4.07	1.98	2.26	1	3.16	3.27	4.36
FBgn0039226	Ude	11.04	10.17	9.18	21.54	20.93	21.97	8.28	7.58	8.26	10.09	15.86	13.64
FBgn0033483	egr	7.48	5.8	7.31	12.43	15.13	16.09	6.64	7.79	6.11	5.62	6.06	6.63
FBgn0039098	GILT3	24.82	29.17	20.44	72.62	46.05	38.99	54.52	51.23	50.79	60.13	47.57	54.66
FBgn0029804	CG3097	10.41	10.33	10.16	17.8	24.96	22.68	9.38	8.81	6.51	5.47	7.82	7.39
FBgn0046302	CG10650	49.54	41.17	44.58	81.78	97.69	106.92	36.23	40.81	30.77	55.4	57.92	66.56
FBgn0259918	inaF-B	9.7	9.44	10.68	17.82	22.64	22.65	15.51	15.71	16.71	15.22	15.28	20.15
FBgn0037447	Neurochondrin	11.47	11.73	11	22.35	23.68	26.3	10.9	10.61	11.95	9.21	12.08	15.65
FBgn0003961	Uro	25.35	24.51	25.17	34.05	54.15	70.43	41.84	114.37	39.75	66.8	79.19	51.99
FBgn0034756	Cyp6d2	6.4	5.99	6.72	15.54	13.25	11.6	8.41	9.05	8.68	8.67	9.67	10.5
FBgn0038156	side-IV	1	1	1	1.31	3.93	1.09	1.1	1	1	1	1.94	1
FBgn0033215	Dgat2	3.14	1.17	1.26	4.3	3.45	4	1	1.26	1.23	1	1	1
FBgn0042179	Ugt305A1	3.08	2.11	2.04	5.46	4.38	5.41	2.62	2.86	1.71	3.07	3.25	3.71
FBgn0032023	CG14274	1.39	1	1	1.95	3.01	2.19	1.48	2.09	1.11	1.28	1.44	2.01
FBgn0030928	CG15044	7.6	7.57	8.57	12.98	16.53	20.56	21.92	19.94	13.02	49.49	51.73	47.03
FBgn0286198	LKRSDH	3.75	3.58	5.2	7.93	9.26	9.23	3.78	3.43	4.42	4.78	6.13	6.16
FBgn0001228	CG4456	4.39	5.33	3.4	6.53	11.41	9.66	5.7	6.56	4.96	10.51	10.92	9.38
FBgn0051076	CG31076	2.56	2.77	3.78	5.41	6.36	7.37	2.98	1.83	2.93	4.49	5.23	3.12
FBgn0063497	GstE3	31.3	27.75	30.17	62.53	63.1	61.6	42.57	41.01	37.98	33.39	39.59	29.47
FBgn0040968	CG14933	42.51	43.44	47.19	84.31	112.54	82.2	50.08	59.95	48.52	57.87	56.27	62.29
FBgn0262562	CG43102	4.08	3.62	3.72	7.5	8.4	8.02	3.36	4.45	3.69	3.05	3.28	4.26
novel309	#N/A	1	1	1	1.95	2.12	2.21	2.23	3.57	3.3	9.26	8.42	8.75
FBgn0031473	CG3104	2.46	2.42	3.11	6.03	5.25	5.44	2.71	3.81	2.36	2.62	2.43	2.56
FBgn0243514	eater	1.28	1.64	1.03	1.8	2.67	3.79	1.28	1	1	1.46	1.6	1.61
FBgn0035445	Ids	1	1.35	1	2.04	3.08	1.87	1.01	1.1	1	1	1.21	1.24
novel35	#N/A	1	1	1.93	2.32	2.58	3.3	1	1	1	1	1	1
FBgn0260482	CG32599	1	1.15	1.02	1.85	2.43	2.32	1	1	1	1	1	1.03
FBgn0259699	CG42353	2.17	1.79	1.84	3.39	4.25	4.43	1.38	2.57	1.99	2.18	2.5	2.24
FBgn0034160	CG5550	12.69	4.75	5.31	14.26	13.52	19.53	23.79	36.45	9.63	33.37	39.33	36.02
FBgn0038172	Adgf-D	16.98	15.54	16.93	24.62	37.92	40.25	20.56	21.99	17.31	12.3	12.41	18.23
FBgn0030893	RhoGAP16F	6.43	5.54	5.08	9.58	11.97	13.83	5.62	6.28	5.12	7.98	8.17	10.57
FBgn0031630	CG15629	4.53	4.72	4.26	8.07	9.56	10.34	5.74	5.2	4.47	4.62	5.02	5.71
FBgn0015773	NetA	3.08	3.16	2.92	5.44	6.49	7	3.73	3.68	3.67	2.69	3.81	5.41
FBgn0015577	alpha-Est9	8.24	7.4	7	12.44	15.66	18.65	11.65	11.39	10.5	8.82	11.01	10.95
FBgn0053510	CG33510	1	1	1	1.28	1.89	3.02	1.1	1.7	1.26	2.37	2.29	1.49
FBgn0034289	CG10910	24.53	17.55	18.34	33.85	38.82	51.92	50.32	34.5	20.4	57.15	69.5	71.31
FBgn0028430	He	1.29	1	1	2.23	2.32	2.23	1	1.24	1	1.06	1.6	1.68
FBgn0259748	CG42397	44.56	43.49	47.97	72.98	86.73	120.15	101.1	88.32	66.08	134.84	147.6	155.06
FBgn0030163	CG1791	1.93	2.44	2.63	3.92	5.79	4.69	3.96	3.35	2.35	2.08	3.4	3.1
novel29	#N/A	1	1	1	2.57	1.54	2.06	1	1	1	1	1	1.29
FBgn0028527	CG18507	8.96	10.18	9.7	17.18	21.76	20.36	10.09	9.82	8.44	9.11	8.66	10.95
FBgn0051697	CG31697	1.21	1	1	2.48	1.22	2.9	1	1	1	1	1.02	1.39
FBgn0044011	Spn43Ad	1.11	1.04	1	1.74	1.86	2.86	1.57	1.39	1.05	1.32	1.37	2.01
FBgn0020299	stumps	2.82	2.61	3.2	5.66	5.92	6.1	3.79	3.58	2.72	2.8	3.75	4.4
FBgn0085282	CG34253	12.91	17.98	15.48	24.14	34.48	36.19	20.03	14.71	23.64	14.8	21.97	30.17
FBgn0285958	Fuca	9.24	9.77	9.78	18.76	19.69	20.38	5.83	7.48	6.12	5.05	5.62	9.52
FBgn0036040	CG6749	1	1.01	1	2.12	2.13	1.9	1.86	1.65	1.21	1	1	1.12
FBgn0003118	pnt	6.47	5.58	6.54	11.19	11.63	15.11	7.64	7.25	6.63	9.8	8.99	10.65
FBgn0011554	etaTry	13.72	11.88	15.53	21.67	33.64	28.46	14.18	17.81	12.56	31.12	30.48	36.06
FBgn0032536	Ance-3	2.01	1.77	2.61	3.31	4.81	4.89	2.62	4.12	2.12	2.35	2.44	2.32
FBgn0265082	Cdep	11.28	9.2	10.33	18.95	20.42	23.34	9.52	11.5	9.78	10.38	11.41	13.99
FBgn0260011	NimC4	1.58	1.04	1.08	1.82	3.18	2.53	1	1.18	1	1.75	3.32	8.16
FBgn0046689	Takl1	8.82	5.61	6.61	11.84	15.39	15.57	4.3	5.55	2.72	7.74	9.63	10.51
FBgn0053826	His2A:CG33826	40.53	57.74	49.2	119.53	93.9	86.14	59.77	65.54	78.91	60.12	57.44	58.86
FBgn0053829	His2A:CG33829	40.53	57.74	49.2	119.53	93.9	86.14	59.77	65.54	78.91	60.12	57.44	58.86
FBgn0053814	His2A:CG33814	40.53	57.74	49.2	119.53	93.9	86.14	59.77	65.54	78.91	60.12	57.44	58.86
FBgn0051618	His2A:CG31618	40.53	57.74	49.2	119.53	93.9	86.14	59.77	65.54	78.91	60.12	57.44	58.86
FBgn0053817	His2A:CG33817	40.53	57.74	49.2	119.53	93.9	86.14	59.77	65.54	78.91	60.12	57.44	58.86
FBgn0053823	His2A:CG33823	40.53	57.74	49.2	119.53	93.9	86.14	59.77	65.54	78.91	60.12	57.44	58.86
FBgn0053820	His2A:CG33820	40.53	57.74	49.2	119.53	93.9	86.14	59.77	65.54	78.91	60.12	57.44	58.86
novel24	#N/A	10.18	10.09	12.07	18.62	22.56	24.51	28.25	37.89	22.96	37.13	34.18	36.23
FBgn0287218	CG46448	2.66	1.21	7.69	6.92	7.18	9.37	4.05	8.08	6.82	5.08	5.57	4.18
FBgn0040922	CG15036	1	1.83	1.81	1	6.28	2.13	1	1.19	1.15	1	1.02	1.09
FBgn0031791	AANATL2	2.12	2.97	2.78	6.91	3.31	5.74	3.24	4.43	4.71	2.01	1.33	3.02
FBgn0031261	nAChRbeta3	8.57	7.18	8.4	16.12	16.73	16.11	7.73	9.33	6.31	10.94	15.12	19.52
FBgn0030309	CG1572	33.64	30.65	34.06	57.99	69.37	71.82	37.52	43.33	33.59	40.98	40.26	51
FBgn0052369	CG32369	2.6	2.11	2.22	4.44	4.72	4.87	2.58	2.74	2.73	2.23	2.3	2.8
FBgn0024288	Sox100B	6.71	5.64	6.68	10.8	12.76	14.92	4.58	4.72	4.59	4.21	5.78	6.03
FBgn0030052	CG12065	22.71	21.06	21.37	40.46	42.62	48.57	20.04	21.29	17.17	25.25	25.25	27.78
FBgn0032486	mRF1	25.49	27.82	25.36	52.04	54.44	52.37	21.76	21.74	22.73	23.61	21.31	23.41
FBgn0039048	CG17111	4.71	3.91	3.99	8.07	8.49	8.88	5.96	5.84	5.04	6.46	5.28	6.23
FBgn0000046	Act87E	77.08	61.1	62.95	135.92	138.18	130.9	70.19	73.22	71.51	56.59	62.37	80.9
FBgn0039927	CG11155	5.8	5.52	6.31	10.69	11.75	13.04	5.43	5.41	5.39	5.28	5.75	5.73
FBgn0262366	CG43064	1.52	1.55	2.16	2.54	4.04	3.93	1	2.48	1	1.36	1.53	1.58
FBgn0261648	salm	1.15	1	1.19	2.19	2.29	2.23	1	1	1	1	1.14	1.19
FBgn0038455	CG14907	10.98	10.2	11.43	19.56	22.16	23.72	8.92	11.2	11.18	8.02	11.28	11.49
FBgn0033945	CG12868	22.71	23.99	22.12	52.35	43.28	42.46	25.31	24.24	23.96	30.41	33.78	35.74
novel27	#N/A	1.32	1.44	1.67	2.63	2.52	3.69	1.19	1	1	1	1.04	1.74
FBgn0037936	CG6908	7.16	4.66	5.62	10.94	12.25	11.61	5.65	4.74	5.74	5.33	5.18	4.8
FBgn0051547	NKCC	13.98	14.13	15.14	25.53	29.32	31.41	14.78	16.53	12.99	13.89	11.92	14.4
FBgn0053469	CG33469	1	1.14	1.15	2.25	1.3	3.01	1.22	1	1	2.54	1.88	2.87
FBgn0026438	Eaat2	5.63	5.75	6.43	11.46	12.47	11.57	6.58	7.79	6.98	7.11	6.9	8.04
FBgn0039742	CG15528	3.26	2.7	2.21	6.01	6.23	4.03	3.94	3.45	2.54	2.33	2.11	3.32
FBgn0034950	Pask	1	1	1	2.07	1.82	2.07	1.31	1	1.58	1	1	1
FBgn0036588	CG13068	1	1.19	1	2.03	2.34	1.96	4.94	3.77	3.32	6.3	1.6	3.74
FBgn0085223	CG34194	8.95	7.48	9.42	14.01	14.5	22.77	11.91	9.46	5.38	16.58	11.19	17.8
FBgn0054007	CG34007	1.33	2.26	1	2.8	2.85	3.42	1	1.58	1.02	1.11	1	1.77
FBgn0000043	Act42A	204.95	190.89	198.63	329.73	397.74	446.86	207.42	213.37	197.28	281.36	299.24	314.43
FBgn0038981	CG5346	19.58	19	20.05	36.14	39.25	40.24	22.53	23.79	19.47	23.49	23.16	28.5
FBgn0037565	CG9626	5.57	4.76	5.41	9.76	10.52	10.74	6.62	7.31	5.78	5.4	5.47	6.94
FBgn0001112	Gld	1.43	1.84	2.01	3.08	3.77	3.55	2.48	2.41	1.43	2.26	2.31	2.79
FBgn0029820	CG16721	23.14	24.78	24.61	46.66	48.18	47.98	33.18	33.97	32.33	29.17	28.02	32.57
FBgn0265084	CG44195	4.85	4.38	4.4	7.66	9.59	9.58	4.75	4.06	5.9	5	3.72	4.95
FBgn0030600	hiw	4.31	3.68	3.65	6.77	7.55	8.57	5.03	4.75	4.09	6.01	6.14	7.14
FBgn0037879	scpr-C	4.75	5.02	4.06	9.55	9.84	7.72	6.02	7.41	7.01	6.78	6.81	7.39
FBgn0033644	Tret1-2	1	1	1	2.79	1.47	1.62	1	1	1	1	1	1
FBgn0260933	rempA	1	1	1	2.07	1.63	2.18	1	1	1	1	1	1
FBgn0050154	CG30154	16.71	13.52	22.01	29.69	34.6	38.08	20.18	17.17	20.87	22.43	19.77	33.28
FBgn0285955	cv-c	5.09	4.3	4.34	8.14	9.22	9.52	4.41	4.66	4.11	4.72	5.45	5.2
FBgn0030994	HP1D3csd	1	1	1	1.42	1.51	2.94	1	1	1	1.74	1.53	1.41
FBgn0034717	CG5819	13.17	13.13	13.76	21.94	26.99	29.38	17.09	16.34	11.39	13.79	14.01	16.58
FBgn0033702	CG8854	2.7	2.48	2.32	3.67	5.33	5.66	4.25	4.87	4.11	3.65	4.81	3.27
FBgn0264748	CG44006	1.7	1.85	2.13	3.37	3.68	4.05	3.76	2.24	2.42	2.56	3.53	1.81
FBgn0039500	CG5984	1.27	1	1	2.07	2.43	1.89	1	1.28	1	1	1	1.24
FBgn0260400	elav	1.15	1	1.37	1.65	2.72	2.5	1.5	1.51	1.43	1.08	1.51	1.57
FBgn0038160	CG9759	23.28	23.38	27.64	33.08	56.71	55.21	25.6	28.78	30.03	47.2	40.39	58.08
FBgn0029091	Chs2	6.42	6.25	7.05	10.08	13.5	14.84	6.54	7.27	5.98	7.87	7.91	10.08
FBgn0037902	CG5281	2.38	1.57	2.35	3.57	4.74	3.96	1.19	1.64	1.69	1.41	1.76	1.7
FBgn0029508	Tsp42Ea	55.96	56.86	58.15	98.22	117.89	116.59	55.63	60.29	48.54	62.97	66.1	90.22
FBgn0027558	Pgant3	19.33	21.09	19.11	36.36	38.97	40.51	16.27	16.37	18.45	18.57	21.92	23.27
FBgn0264815	Pde1c	1.9	2.39	2.12	4.26	4.14	4.05	2.39	2.38	1.99	1.69	2.61	2.69
FBgn0034063	CG8389	20.77	21.24	21.21	45.22	38.88	38.68	17	17.84	18.48	19.24	17.45	19.18
FBgn0287873	zip	47.46	42.61	44.1	73.99	84.16	102.36	48.96	53.28	52.14	61.66	70.3	69.12
FBgn0035348	CG16758	18.21	19.5	16.41	29.98	38.95	36.09	26.97	26.94	26.81	63.18	43.28	62.7
FBgn0019985	mGluR	1	1	1	2.72	1.89	1.21	1	1	1	1	1	1
FBgn0036056	CG6709	3.34	3.32	3.96	7.03	7.67	5.85	1.48	1.47	2.53	2.87	1.65	5.65
FBgn0051352	Unc-115a	29.81	24.53	27.22	46.52	54.03	57.07	30.11	31.42	24.66	23.11	27.84	31.37
FBgn0267978	ap	3.74	2.47	3.64	5.05	7.85	6.1	4.7	5.2	4.39	3.32	3.58	3.81
FBgn0028542	NimB4	4.27	5.19	4.95	7.07	11.08	9.63	6.89	7.41	4.65	5.67	5.33	9.25
FBgn0032209	Hand	3.86	2.15	4.3	5	6.13	8.7	4.97	5.47	5.85	4.69	3.66	5.1
FBgn0037007	BNIP3	61.83	59.68	63.75	109.27	124.92	121.84	77.59	84.67	72.67	60.82	62.86	78.3
FBgn0000083	AnxB9	159.46	135.95	139.59	262.47	277.25	296.18	150.75	171.64	154.11	168.4	195.89	186.57
FBgn0085294	CG34265	1	1	1	2.16	1.22	2.38	1	1.24	1	1	1	1
FBgn0033875	CG6357	55.79	55.41	59	100.28	112.25	114.25	56.11	63.61	51.95	66.79	78.07	80.04
FBgn0030981	CG14191	1.7	1	1.68	2.31	2.96	3.11	4.23	5.07	4.33	4.13	3.88	4.12
FBgn0033744	Dh44-R2	2.97	2.99	2.81	4.3	6.1	6.36	4.06	3.68	3.75	4.64	4.34	5.07
FBgn0027563	CG9631	8.05	7.02	8.72	12.22	16.75	16.42	8.13	10.02	7.46	6.51	9.48	9.87
FBgn0032668	CG17681	1	1	1	1.76	1.91	2.05	1	1.02	1	1.05	1.42	1
FBgn0035767	Cln7	12.33	11.57	11.69	19.51	23.06	25.11	11.19	10.94	8.68	10.97	12.36	17.77
FBgn0038680	Cyp12a5	6.18	6.31	6.83	10.83	13.38	12.45	7.94	9.69	7.95	6.77	7.08	8.53
FBgn0284435	tyn	2.61	4.69	3.48	4.3	5.74	10.39	3.43	4.62	3.79	4.94	3.88	4.61
FBgn0016797	fz2	4.52	4.89	4.78	8.17	9.46	9.26	5.03	5.29	4.71	5.09	5.14	6.25
FBgn0029799	CG15772	3.54	2.71	3.29	4.63	6.38	7.06	2.21	2.07	1.71	2.23	1.58	1.93
FBgn0004919	gol	3.92	3.79	4.79	6.92	8.85	7.89	4.11	4.24	2.81	2.83	3.18	3.39
FBgn0054054	CG34054	12.5	9.11	9.49	14.51	20.39	23.96	16.18	13.48	13.75	13.24	16.32	12.07
FBgn0032645	CG15142	1.44	2.42	2.05	3.8	3.4	3.98	2.57	1.67	1.85	3.3	2.55	4.83
novel368	#N/A	37.11	36.41	43.69	63.78	78.75	79.06	43.81	40.56	32.38	34.34	35.58	43.4
novel75	#N/A	2.83	1	3.25	4.09	5.95	3.33	3.57	2.92	1	3.57	5.11	3.63
FBgn0035499	Chd64	145.43	141.02	145.6	236.77	271.64	307.23	147.46	158.44	141.76	186.82	194.32	235.42
FBgn0039925	Kif3C	1	2.84	1.28	1	6.46	2.2	3.61	1	1	1.07	1	1
FBgn0266172	pre-mod(mdg4)-E	1.24	2.85	1.34	3.64	4.44	2.16	3.18	2.33	2.16	1.1	1	3.43
FBgn0051370	CG31370	3.12	1	1.41	3.02	3.85	3.55	1.95	3.27	2.67	2.23	1.89	1
FBgn0051347	CG31347	1	1	1.1	1.21	2.77	1.86	1	1	1.18	1	1.03	1.19
FBgn0261682	CG42729	1.39	1.26	1.61	2.68	2.99	2.35	1.36	3.42	1.17	3.89	2.34	5.87
FBgn0033129	Tsp42Eh	7.26	5.35	4.7	12.06	8.48	12.02	5.11	5.92	5.45	5.75	5.84	6.28
FBgn0052706	CG32706	1.9	1.28	1.17	2.45	3.14	2.58	1.2	1	1.51	1	1	1.39
FBgn0261015	Pif1A	28.02	24.96	26.79	46.11	48.42	55.29	23.82	26.5	22.15	27.92	30.82	34.55
FBgn0010651	MFS14	19.95	21.47	23.38	39.25	38.41	44.03	19.87	23.24	22.06	21.59	24.55	32.64
novel222	#N/A	2.24	2.93	3.12	6.6	4.53	4.42	1.9	3.66	4.12	1	1	1.99
FBgn0003386	Shaw	1.87	1.47	1.88	2.75	3.38	3.66	2.44	2.21	2.53	1.58	2.54	2.07
FBgn0038047	CG5245	3.85	4.91	4.87	10.16	7.98	7.42	4.19	4.53	4.57	4.01	4.19	4.79
FBgn0261628	CG42711	4.79	3.56	4.12	5.85	8.81	8.71	4.21	5.85	3.02	6.22	7.15	7.43
FBgn0052726	CG32726	11.22	3.61	9.82	8.39	12.43	25.27	23.77	16.66	18.13	18.75	23.28	14.06
FBgn0040705	ND-B8	33.99	32.64	43.08	60.57	73.08	71.29	57.9	56.17	39.17	23.57	29.09	34.11
FBgn0085421	Epac	4.27	4.15	4.23	7.21	7.72	8.7	4.39	3.98	4.51	4.34	4.37	5.08
FBgn0028482	bdl	5.01	5.97	5.24	8.7	10.56	11.03	6.89	7.9	7.3	6.87	6.88	9.32
FBgn0051345	CG31345	1.45	1.11	1.83	2.25	2.63	3.31	2.26	2.08	1.66	1	2.33	2.06
FBgn0024321	NK7.1	3.73	3.3	3.89	5.23	7.66	7.47	4.15	4.68	3.48	4.58	4.39	6.03
FBgn0044048	Ilp5	1.5	1.03	1.3	1.75	2.31	3.08	2.26	1.46	2.84	1.72	1	2.05
FBgn0283499	InR	3.2	3.67	2.84	6.49	6	5.59	2.76	3.7	3.17	4.13	3.57	3.55
FBgn0051221	CG31221	2.19	1.82	2.32	3.6	3.79	4.39	2.75	2.74	2.72	1.89	2.16	2.53
FBgn0038009	CG17738	1	1.13	1.52	2.15	1.28	3.36	2.55	1.79	2.6	1	2.05	1.31
FBgn0053301	CG33301	12.46	11.57	11.89	27.47	18.47	20.8	6.64	5.68	5.12	4.51	2.95	4.53
FBgn0029771	CG12730	8.94	6.57	8.4	13.45	15.55	15.4	7.8	9.45	9.92	7.73	8.76	11.23
FBgn0050502	fa2h	8.22	8.14	9.29	11.37	15.9	20.35	11.45	10.98	8.77	9.33	9.74	15.78
FBgn0039527	CG5639	1.04	1.23	1.28	2.27	2.04	2.28	1	1.46	1.23	1.3	1.45	1.44
FBgn0015663	Ugt36A1	4.48	3.5	4.22	6.79	7.78	8.05	3.19	4.38	2.41	3.04	3.38	4.92
FBgn0051324	Cipc	3.88	3.82	3.84	5.77	7.3	8.31	3.88	3.28	5.01	4.28	5.73	6.7
FBgn0038830	CG17272	63.44	81.48	71.26	127.2	139.03	134.08	77.52	72.43	82.84	98.21	114.44	115.46
FBgn0036364	CG14109	43.57	26.83	28.77	52.18	64.52	66.74	44.76	50.91	52.83	32.19	52.79	49.12
FBgn0034580	Cht8	17.52	19.37	22.4	29.3	40.28	40.02	17.87	17.64	14.3	15.53	17.76	19.62
FBgn0261649	tinc	1	1	1	1.63	1.86	2.05	1	1	1	1	1	1
FBgn0032683	kon	1	1	1	1.59	1.8	2.15	1	1	1	1	1	1
FBgn0053093	CG33093	1	1	1	1.97	2.17	1.4	1	1	1	1	1	1
FBgn0039277	Nepl16	1.73	2.03	1.63	3.04	3.17	3.74	1.88	2.41	2.35	2.66	3.16	3.45
FBgn0033574	Spn47C	4.58	4.73	5.29	8.29	8.01	10.63	6.94	11.76	6.58	7.7	8.77	8.83
FBgn0263029	CG43324	7.73	7.12	6.51	12.7	12.64	14.04	4.85	6.95	7.72	6.98	10.32	7.85
FBgn0034010	CG8157	4.95	5.44	9.96	11.73	13.67	12.1	6.46	5.97	8.07	8.71	5.65	15.45
FBgn0035300	CG1139	3.19	2.86	2.41	4.26	6.12	5.15	2.06	3.58	2.55	3.38	3.11	2.64
FBgn0000451	ect	2.15	2.01	2.23	3.94	3.89	3.88	1.36	1.35	1.43	2.8	1.71	3.03
FBgn0004118	nAChRbeta2	1.09	1.06	1.47	2.04	3	1.59	1.48	1.3	1.54	1	1.18	1.56
FBgn0032699	CG10383	21.58	20.31	20.59	37.83	39.43	37.16	18.11	18.55	16.56	18.87	18.29	20.62
FBgn0002645	Map205	23.77	24.33	23.21	43.04	42.04	45.5	34.93	38.5	43.61	41.09	42.96	38.46
FBgn0033127	Tsp42Ef	50.22	48.52	51.57	89.64	90.46	95.12	58.36	60.38	56.46	64.96	67.24	76.28
novel179	#N/A	7.73	2.61	1.64	8.79	5.99	7.15	6.06	7.11	3.46	5.44	9.77	8.25
FBgn0262986	CG43294	1	1	1	2.21	2.12	1.16	1	1	1	1	1	1
FBgn0025631	moody	6.32	6.2	6.53	10.09	11.74	13	7.42	7.81	6.04	6.34	6.8	7.54
FBgn0032911	tadr	3.54	2.82	2.69	4.73	6.32	5.47	3.26	3.66	2.44	2.84	2.57	3.27
FBgn0031081	Nep3	1.42	1.55	1.72	2.73	2.95	2.88	1.52	2.01	1.78	2	2.29	2.21
FBgn0052495	Gss2	34.35	32.66	31.12	55.05	61.23	62.71	30.38	32.54	30.37	35.5	34.76	39.49
FBgn0033365	CG8170	1	1	1	1.58	1.83	2.06	1	1.24	1	1	1	1
novel307	#N/A	1.28	1	1	1.08	2.52	2.38	1	1	1	1.07	1.13	1
FBgn0033697	Cyp6t3	1.09	1	1	1.92	1.99	1.72	1	1.28	1	1	1	1
FBgn0030882	Gss1	29.03	28.15	29.32	48.53	52.68	56.39	27.51	28.86	24.43	33.08	32.44	34.92
FBgn0262567	CG43107	33.66	39.45	38.51	67.01	66.27	69.65	33.01	43.98	60.12	58.95	56.81	63.43
FBgn0043362	bchs	1.45	1.33	1.37	2.5	2.29	2.75	1.18	1.23	1.38	1.32	1.53	1.43
FBgn0036367	CG10116	35.92	34.92	41.22	53.43	76.24	73.8	48.71	42.96	44.85	41.2	40.85	55.95
FBgn0034512	Bbd	474.3	396.34	437.11	689.77	874.36	806.62	779.21	559.65	407.66	398.71	538.74	545.8
FBgn0041604	dlp	15.46	15.11	14.52	30.14	25.77	25.81	22.49	25.84	26.37	28.84	27.89	26.31
FBgn0033464	CG1441	4.07	4.09	4.23	6.13	7.94	8.38	4.96	4.81	3.83	5.51	4.72	5.7
FBgn0036318	Wbp2	80.94	75.62	77.35	129.6	139.22	154.83	74.73	82.27	72.03	90.05	86.97	102.46
FBgn0034716	Oatp58Dc	11.1	8.94	9.18	13.4	18.58	20.94	8.52	11.94	7.09	10.41	10.14	11.05
FBgn0028936	NimB5	9.61	7.9	9.39	14.49	17.99	16.21	7.89	8.77	7.19	9.64	8.46	9.53
FBgn0034365	CG5335	35.31	35.29	35.04	59.96	63.23	68.01	38.23	43.46	40.95	48.23	50.15	53.57
FBgn0034417	CG15117	4.88	4.46	5.48	8.01	8.7	10.11	4.16	5.58	4.38	6.25	7.99	10.45
FBgn0037765	CG9458	13.96	16.2	16.75	24.04	27.24	33.61	22.15	24.45	23.78	18.7	19.65	23.22
FBgn0000442	Pkg21D	2.87	3.07	2.45	4.15	4.74	6.29	2.98	2.3	2.36	4.23	3.53	2.95
FBgn0263346	smash	42.91	34.48	35.42	69.19	64.23	70.62	40.05	41.48	43.76	45.6	47.79	50.3
FBgn0029167	Hml	10	8.22	8.85	12.43	16.69	19.84	7.08	6.19	5.55	10.2	11.82	11.26
FBgn0034480	CG16898	16.15	10.2	14.28	39.04	17.74	16.68	38.83	41.46	29.26	28.99	24.45	31.59
novel37	#N/A	3.05	1	9.48	1	15.42	8.03	8.54	4.74	31.96	7.02	18.81	16.48
FBgn0038088	CG10126	20.14	18.31	22.55	38.12	35.76	36.16	11.91	16.22	10.1	15.45	13	17.7
FBgn0053833	His3:CG33833	8.63	9.85	8.11	20.03	15.66	12.15	5.94	5.83	5.69	5.23	6.11	6.78
FBgn0051613	His3:CG31613	8.63	9.85	8.11	20.03	15.66	12.15	5.94	5.83	5.69	5.23	6.11	6.78
FBgn0053803	His3:CG33803	8.63	9.85	8.11	20.03	15.66	12.15	5.94	5.83	5.69	5.23	6.11	6.78
FBgn0053860	His3:CG33860	8.63	9.85	8.11	20.03	15.66	12.15	5.94	5.83	5.69	5.23	6.11	6.78
FBgn0053809	His3:CG33809	8.63	9.85	8.11	20.03	15.66	12.15	5.94	5.83	5.69	5.23	6.11	6.78
FBgn0053812	His3:CG33812	8.63	9.85	8.11	20.03	15.66	12.15	5.94	5.83	5.69	5.23	6.11	6.78
FBgn0053842	His3:CG33842	8.63	9.85	8.11	20.03	15.66	12.15	5.94	5.83	5.69	5.23	6.11	6.78
FBgn0053851	His3:CG33851	8.63	9.85	8.11	20.03	15.66	12.15	5.94	5.83	5.69	5.23	6.11	6.78
FBgn0053836	His3:CG33836	8.63	9.85	8.11	20.03	15.66	12.15	5.94	5.83	5.69	5.23	6.11	6.78
FBgn0053863	His3:CG33863	8.63	9.85	8.11	20.03	15.66	12.15	5.94	5.83	5.69	5.23	6.11	6.78
FBgn0053815	His3:CG33815	8.63	9.85	8.11	20.03	15.66	12.15	5.94	5.83	5.69	5.23	6.11	6.78
FBgn0053848	His3:CG33848	8.63	9.85	8.11	20.03	15.66	12.15	5.94	5.83	5.69	5.23	6.11	6.78
FBgn0053854	His3:CG33854	8.63	9.85	8.11	20.03	15.66	12.15	5.94	5.83	5.69	5.23	6.11	6.78
FBgn0053806	His3:CG33806	8.63	9.85	8.11	20.03	15.66	12.15	5.94	5.83	5.69	5.23	6.11	6.78
FBgn0053857	His3:CG33857	8.63	9.85	8.11	20.03	15.66	12.15	5.94	5.83	5.69	5.23	6.11	6.78
FBgn0053866	His3:CG33866	8.63	9.85	8.11	20.03	15.66	12.15	5.94	5.83	5.69	5.23	6.11	6.78
FBgn0053839	His3:CG33839	8.63	9.85	8.11	20.03	15.66	12.15	5.94	5.83	5.69	5.23	6.11	6.78
FBgn0053845	His3:CG33845	8.63	9.85	8.11	20.03	15.66	12.15	5.94	5.83	5.69	5.23	6.11	6.78
FBgn0040985	CG6115	163.35	164.72	182.83	268.82	323.42	326.94	159.53	173.32	151.43	134.68	142.14	181.41
FBgn0051777	CG31777	57.41	52.85	62.85	82.34	113.44	115.47	49.26	67.47	64.7	30.32	47.18	62.57
novel252	#N/A	1	1	1.4	2.45	1.54	2.12	1	1	1	1.98	1.47	1
FBgn0038897	CG5849	3.65	2.55	2.96	4.75	5.3	6.39	5.12	4.7	4.26	3.59	3.87	4.54
FBgn0037727	Nepl12	2.59	2.98	2.12	3.59	5.2	4.99	2.5	2.83	2.94	2.84	3.27	3.48
FBgn0000047	Act88F	561.39	240.82	151.13	346.47	460.08	899.23	220.18	242.97	258.79	278.44	491.96	526.99
FBgn0031801	CG9498	13.19	11.82	13.73	20.87	20.34	28.09	10.09	10.61	8.22	13.85	17.31	17.1
FBgn0259236	comm3	4.54	5.39	4.16	7.01	9.79	8.4	3.76	3.97	2.91	2.8	4.17	4.97
FBgn0053111	CG33111	10.69	10.46	10.23	19.31	17.32	19.45	14.18	13.94	12.32	14.92	16.62	16.18
FBgn0028526	CG15293	125.15	116.09	118.87	151.76	244.94	246.4	171.78	179.01	140.44	135.89	169.63	195.24
FBgn0037547	CG7910	56.85	57.4	65.6	94.5	108.08	118.5	67.64	68.7	57.14	60.3	59.67	77.74
FBgn0003249	Rh3	36.28	36.87	41.54	55.83	71.6	77.24	50.33	40.3	43.68	36.44	36.86	45.06
FBgn0250789	alpha-Spec	30.03	27.89	30.37	44.69	50.87	61.61	31.08	34.78	32.99	39.95	41.19	43.92
FBgn0051086	CG31086	170.16	127.35	146.72	187.27	280.04	323.47	193.71	228.06	148.25	286.52	311.95	362.74
FBgn0031700	CG14022	19.43	30.72	30.19	41.81	53.63	47.4	44.31	42.09	28.14	20.86	22.35	39.99
FBgn0003137	Ppn	24.57	23.12	24.2	39.25	42.06	46.31	17.44	20.82	16.6	29.9	34.96	51.16
FBgn0051956	Pgant4	6.14	5.01	6.12	8.62	10.67	11.35	6.27	6.93	6.81	6.44	6.43	7.05
FBgn0039170	CG13609	6.49	6.51	6.07	12.04	10.29	11.5	13.83	15.5	16.99	15.58	14.1	13.77
FBgn0034741	CG4269	14.74	11.1	14.01	27.34	20.02	23.24	15.04	21.35	11.01	12.43	14.88	13.89
FBgn0032218	CG5381	15.33	15.51	18.44	26.53	27.49	33.1	18.47	19.45	18.39	17.02	20.64	21
FBgn0036556	hzg	11.36	11.15	10.82	19.43	19.36	20.12	16.63	18.37	15.61	20.35	23.86	23.21
FBgn0035976	PGRP-LC	26.69	21.74	21.94	36.03	41.33	47	22.98	19.49	12.64	13.91	18.31	16.34
FBgn0054005	CG34005	1	1	1	1	2.12	2.17	1	1	1	3.11	2.63	3.96
FBgn0288888	tx	2.18	1.71	1.81	3	3.68	3.37	1.91	1.92	1.49	1.88	1.91	2.2
FBgn0287828	Pkcdelta	10.54	12.5	12.75	19.64	23.15	20.27	14.5	15.37	11.72	11.75	9.87	15.75
FBgn0028955	CG8788	20.42	22.29	23.95	36	41.63	39.73	25.47	27.47	25.09	25.55	26.52	33.72
novel211	#N/A	1.91	1.19	1.45	3.16	2.48	2.37	1.28	1.73	1	1.49	1	2.44
FBgn0053329	Sp212	3.62	3.32	3.32	6.38	4.8	6.88	3.66	4.34	3.25	3.3	3.78	3.23
FBgn0286833	CG46387	1	1	1	1.34	1.68	2.26	1.03	1.82	1.22	1.09	1	1
FBgn0051323	CG31323	1.79	1.96	1.98	2.83	3.55	3.7	1.7	2.17	2.06	2.27	2.04	2.69
FBgn0287724	Ca-beta	2.4	2.21	2.46	3.71	4.2	4.52	1.85	2.51	1.96	2.3	2.68	2.87
FBgn0002945	nkd	1	1	1	2.02	1.44	1.81	1	1.08	1	1	1.09	1.21
FBgn0038416	CG17930	3.47	3.92	3.3	4.24	7.98	6.55	3.22	4.82	3.09	5.03	5.53	6.42
FBgn0261988	Gprk2	46.66	48.32	45.06	76.91	81.77	87.08	40.75	45.41	47.37	54.74	61.81	61.75
FBgn0016920	nompC	1	1	1	1.52	2.26	1.48	1	1	1	1	1	1
FBgn0015039	Cyp9b2	47.52	43.22	45.76	73.29	80.49	85.43	49.48	58.8	37.53	40.62	39.52	45.54
FBgn0000723	FER	11.58	9.24	10.2	16.3	18.9	19.16	9.02	10.38	9.27	11.46	11.35	13.21
FBgn0034312	CG10916	9.03	10.36	12.27	19.9	16.53	19.02	11.64	13.46	11.9	12.47	16.13	18.95
FBgn0051414	Gba1b	5.98	6.58	6.09	7.73	12.96	11.96	8.66	9.15	4.78	8.78	8.7	10.9
FBgn0033124	Tsp42Ec	36.76	31.41	32.28	47.37	58.49	69.91	36.72	39.17	36.27	47.39	49.79	57.88
FBgn0050026	CG30026	20.59	17.31	19.56	26.41	34.13	39.96	25.94	17.58	15.61	21.19	21.74	24.59
FBgn0035571	CG12493	5.59	3.16	3.68	6	7.01	8.72	4.73	4.71	3.55	5.44	5.26	6.84
FBgn0262484	CG43074	208.18	205.77	228.54	325.85	360.09	435.5	279.34	276.41	240.41	192.27	179.24	204.6
FBgn0085313	CG34284	53.56	44.2	49.36	69.07	88.95	98.7	36.74	37.58	31.94	49.45	50.85	69.99
FBgn0031816	Rchy1	4.1	3.85	4.15	7.02	7.23	6.86	3.92	4.58	5.57	5.23	4.5	5.17
FBgn0040251	Ugt302K1	1.25	1	1	1.44	1.95	2.28	1.37	1.19	1.16	1.09	1.37	2.7
FBgn0002938	ninaC	44.07	36.47	44.04	66.8	73.49	76.96	46.07	44.46	41.84	42.72	47.06	60.39
FBgn0261508	CG42656	112	102	120.32	180.63	213.42	188.77	150.36	146.02	149.57	120.2	176.26	170.02
FBgn0037238	CG1090	2.16	2.16	2.61	4.32	3.61	4.11	3.79	4.21	3.38	3.25	4.11	3.8
FBgn0085491	CG34462	1	1	1	2.14	1.65	1.42	1	1	1	1	1	1
FBgn0085414	dpr12	1	1	1.03	1.38	1.99	1.89	1.36	1.59	1.6	1.12	1.43	1.6
FBgn0259210	prom	1.27	1.19	1.21	1.67	2.37	2.33	1.7	1.86	1.48	1.17	1.19	1.57
FBgn0021738	Crg-1	1	1	1.02	1.71	1.78	1.75	1.44	1.5	1	1	1.05	2.08
FBgn0031939	CG13796	3.59	2.73	4.02	5.63	6.6	5.71	3.97	4.12	3.02	2.42	2.76	3.18
FBgn0259111	Ndae1	17.01	14.44	15.72	24.96	27.79	29.05	12.98	12.95	12.91	12.97	11.96	13.93
FBgn0032283	CG7296	26.71	18.11	27.86	31.45	39.66	54.92	24.7	23.56	24.98	19.94	21.28	16.37
FBgn0259736	CG42390	20.53	20.89	21.88	35.97	37.11	36.66	21.51	22.66	18.73	18.18	19.61	26.33
FBgn0260770	CG42568	3.34	5.29	4	6.4	8.06	7.42	4.89	3.85	3.64	4.44	3.12	7.39
FBgn0085447	sif	1.72	1.65	1.91	2.74	3.07	3.33	1.8	2.71	2.46	1.89	2.2	2.22
FBgn0036046	Ilp2	7.65	4.64	6.53	8.55	11.54	12.48	8.36	14.49	6.38	5.2	8.42	8.64
FBgn0033153	Gadd45	10.36	9.25	9.5	15.15	16.36	18.85	8.05	10.78	7.56	7.76	7.77	11.46
FBgn0031453	Bacc	335.63	388.21	387.51	604.85	645.33	672.23	387.6	454.65	378.76	360.87	411.74	393.08
FBgn0020622	Pi3K21B	23.42	25.82	25.96	40.7	43.14	46.24	23.79	26.66	28.49	31.49	31.87	29.98
FBgn0260745	mfas	34.21	35.25	35.14	56.72	62.19	61.98	31.51	40.18	32.98	34.24	35.39	37.37
FBgn0033133	Tsp42Ek	2.32	1.64	2.5	2.81	4.71	3.65	2.55	2.45	2.06	1.48	1.81	3.04
FBgn0031973	Spn28Dc	6.51	6.02	6.51	10.86	11.47	10.54	6.03	6.66	5.75	5.39	7.44	6.56
FBgn0020300	geko	6.06	5.59	5.55	8.38	9.6	11.7	9.01	10.69	10.24	11.16	11.15	10.84
FBgn0034501	CG13868	67.9	46.24	61.42	87.97	110.3	104.6	96.27	84.97	92.68	49.42	53.8	63.16
FBgn0035132	mthl10	9.95	10.53	11.93	13.62	22.27	20.01	10.31	9.93	9.39	10.26	9.58	12.42
FBgn0031037	CG14207	159.71	133.24	135.64	247.57	235.3	256.34	141.72	148.76	165.53	133.86	174.02	171.82
FBgn0003060	CG9757	2.44	3.4	1.64	1.62	4.39	6.89	1.16	1.75	1.72	1.2	1.33	2.22
FBgn0053494	CG33494	31.14	23.79	29.41	41.29	51.5	52.64	39.42	45.1	36.01	43.18	38.43	49.33
FBgn0085353	CG34324	759.89	646.67	682.1	1092.72	1276.54	1231.03	704.47	733.9	627.42	655.14	660.22	878.8
FBgn0033204	CG2065	1.49	1	1.11	2.42	1.5	2.28	2.01	1.22	2.71	1.52	1.89	1.57
FBgn0261363	PPO3	1.63	1.24	1.44	2.39	2.32	2.7	2.04	2.02	2.57	3.58	3.45	3.87
FBgn0035518	CG15011	10.28	10.07	9.06	18.46	16.76	15.33	14.46	14.17	16.99	17.49	15.46	15.81
FBgn0030159	CG9689	7.06	7.87	8.85	11.9	13.98	14.99	13.55	25.85	10.09	13.35	15.15	18.95
FBgn0028494	CG6424	30.03	28.51	32.03	48.59	49.79	57.2	44.33	44.65	44.97	39.51	42.61	45.98
FBgn0036612	CG4998	1.07	1.75	1.11	2.33	2.63	1.79	1	1	1	1	1	1
FBgn0260238	CG42512	1	1	1	1	2.05	2.1	1	1	1	1	1	1
FBgn0038076	Cyp313a4	1.16	1.22	1	1	2.88	1.92	1.67	1.91	1.41	1.07	1	1.52
FBgn0038422	js	1.42	1.48	1.22	1.99	2.53	2.54	1.48	1.17	1.45	2.21	1.59	2.24
FBgn0035711	CG8519	4.73	4.44	4.69	6.78	8.95	8.02	3.58	4.35	2.78	3.83	4.38	4.65
FBgn0040794	CG13056	3.89	3.21	2.43	5.05	4.54	6.74	1	5.27	1.86	3.12	3.06	2.32
FBgn0036461	Zip71B	3.53	3.31	3.48	4.9	5.76	7.02	6.95	9.43	7.47	6.18	5.05	6.89
FBgn0035346	CG1146	26.22	28.91	26.86	46.89	48.01	45.46	32.06	35.37	32.26	32.64	31.2	35.05
FBgn0260866	dnr1	5.95	5.77	6.18	9.99	9.42	11.23	6.02	6.94	5.65	7.13	6.78	7.09
novel250	#N/A	1	1	1	2.59	1.47	1.07	1	1	1	1	1	1
FBgn0033919	CG8547	31.65	27.76	28.82	46.34	54.06	50.46	29.68	34.97	28.61	27.35	30.94	34.82
FBgn0259977	Tdc1	3.85	3.35	3.04	5.76	5.71	6	3.57	3.92	3.47	4.09	4.63	5.06
FBgn0033448	hebe	36.77	33.96	41.69	51.25	68.85	71.51	40.65	36.64	34.61	44.46	45.65	57.44
FBgn0034540	Lrt	1.11	1	1.16	1.95	1.56	2.06	1.47	1.47	1	1	1.16	1.53
FBgn0250785	vari	19.15	18.54	18.27	28.93	32.93	33.45	16.41	19.2	17.85	21.92	19.15	23.03
FBgn0029881	pigs	5.54	5.31	5.9	8.88	10	9.64	4.52	4.87	5.49	4.84	5.24	4.66
FBgn0003861	trp	50.98	50.33	55.32	79.6	91.57	94.75	46.55	45.61	42.48	39.76	44.18	54.84
FBgn0259683	Ir40a	103.35	92.11	112.57	144.36	201.34	177.16	64.46	67.79	45.71	58.18	67.95	89.71
FBgn0025628	CG4199	45.26	50.63	47.53	81.8	81.52	80.1	57.27	58.18	59.1	65.03	65.1	66.06
FBgn0032487	Ski6	27.84	31.67	30.3	57.74	46.01	48.66	31.5	27.79	32.04	27.06	26.33	27.7
FBgn0038180	Cht5	2.56	2.5	2.38	4.92	3.84	3.85	2.07	3.67	2.01	2.58	2.13	2.27
FBgn0259878	Fs	3.75	3.75	3.36	6.49	5.89	6.01	4.12	3.76	2.57	3.73	3.85	4.62
FBgn0032074	Tsp29Fa	66.79	67.49	69.4	91.23	120.56	133.06	67.75	65.63	58.35	88.36	93.11	112.36
FBgn0002789	Mp20	321.42	296.32	327.87	564.21	482.05	554.73	265.92	276.3	251.16	255.77	280.96	321.83
FBgn0050371	CG30371	14.58	15.32	17.95	20.43	29.2	31.36	21.87	23.94	19.18	26.9	22.67	28.53
FBgn0266455	CG45080	3071.17	3408.46	3834.99	4711.96	6043.58	6700.85	3046.81	3424.83	3677.17	5361.48	5750.58	7678.72
FBgn0039131	CG12268	3.44	2.64	3.37	5.15	4.89	5.95	4.98	5.48	4.22	3.76	3.58	4.3
FBgn0263046	CG43341	1.54	1.71	1.84	2.4	3.5	2.71	3.46	3.2	1.81	2.23	2.16	2.21
FBgn0025879	Timp	24.33	23.97	26.48	39.26	44.12	43.11	33.16	36.63	28.49	27.15	28.28	34.42
FBgn0000287	salr	1.14	1	1.29	1.93	1.91	1.96	1	1	1	1	1	1.17
FBgn0060296	pain	7.7	5.75	7.57	10.7	10.94	13.9	7.27	8.46	6.81	8.79	8.54	8.75
FBgn0038211	CG9649	6.79	5.37	6.82	6.61	11.33	14.13	16.76	18.2	9.51	14.47	16.88	19.31
FBgn0040291	Roc1b	1	4.74	5.56	12.36	5.72	1	5.3	4.31	9.25	2.14	2.46	4.4
FBgn0052656	Muc11A	36.89	32.39	33.43	51.42	57.56	64.39	40.51	41.87	34.07	38.97	40.04	41.85
FBgn0259678	sqa	14.53	13.4	13.72	20.24	23.26	26.8	13.73	15.21	12.25	14.96	15.8	20.36
FBgn0033502	CG12910	3.34	3.03	3.54	5.14	5.52	6.06	4.25	5.07	4.13	4.14	4.03	5.08
FBgn0002940	ninaE	1383.58	1310.34	1365.66	1974.22	2431.79	2439.39	1725.71	1685.78	1552.26	1376.42	1406.2	1812.65
FBgn0024293	Spn43Ab	113.47	95.21	100.69	121.04	194.78	205.1	115.93	126.09	91.2	89.49	97.65	123.21
FBgn0032225	CG5022	1	1	1	1.3	1.73	2.02	1	1	1	1	1	1.32
FBgn0034718	wdp	27.13	23.17	26.01	34.58	43.37	50.34	26.18	27.41	23.65	33.66	38.14	40.98
FBgn0012344	Dh44	1.43	1.54	1.27	2.36	2.77	1.99	1.3	1.55	1.57	1.35	1.7	1.86
FBgn0002570	Mal-A1	363.46	302.51	292.57	512.76	574.73	521.76	163.1	283.21	93.8	223.27	249.38	336.86
FBgn0029826	CG6041	11.11	8.21	8.28	13.25	16.51	16.57	7.82	8.3	4.92	7.48	10.68	13.63
FBgn0003134	Pp1alpha-96A	77.04	74.14	74.79	117.51	131.48	129.86	72.19	77.88	79.66	76.74	77.19	77.58
novel233	#N/A	1.38	1.42	1	1.93	2.4	2.04	1.78	1	1.36	1.02	1	1.71
FBgn0037896	ninaG	1.24	1.96	1.98	2.63	2.83	3.21	1.16	1.57	1.48	1.41	1.35	1.92
FBgn0036563	CG13075	1.29	1.14	1.05	1.22	2.67	1.93	1	1.42	1	1	1	1
FBgn0014020	Rho1	211.04	199.57	203.16	312.19	350.35	363.87	219.36	237.57	217.39	242.41	258.83	278.32
FBgn0035452	CG10359	2.68	2.52	2.6	4.07	5.69	3.27	1.94	1.87	1.44	1.38	1.72	1.85
FBgn0032773	fon	52.62	46.21	56.34	69.97	90.93	98.3	81.4	88.08	64.85	67.74	79.36	80.65
FBgn0036619	Cpr72Ec	17.71	16.21	20.24	26.5	31.33	32.48	38.12	37.6	27.15	40.72	47.63	53.93
FBgn0035356	CG16986	61.16	52.96	50.33	88.22	99.84	86.13	57.71	77.45	48.78	94.31	106.91	118.46
FBgn0086347	Myo31DF	36.98	37.93	35.74	59.36	60.01	65.07	37.48	40.86	37.01	38.92	41.81	45.42
FBgn0040383	CG5254	22.89	25.65	23.17	35.72	41.26	42.38	19.97	22.91	22.77	19.88	18.2	24.72
FBgn0027608	CG2082	11.64	10.08	10.57	17.13	18.54	18.05	12.14	14.83	12.5	12.65	12.44	15.47
novel239	#N/A	1	1	1.29	1.32	1.81	2.34	2.04	1.67	1.21	1.55	1.93	1.26
FBgn0034408	sano	1.97	1.44	1.97	2.41	3.25	3.28	2.31	2.35	1.86	2.14	1.95	2.31
FBgn0039068	Pex11c	20.95	20.5	20.35	35.35	33.82	33.5	21.66	21.14	19.08	17.85	20.44	18.17
FBgn0000244	by	21.99	19.17	23	34.42	35.75	36.42	20.51	23.71	19.8	20.87	21.41	24.06
FBgn0040828	CG13306	4.99	3.88	3.75	6.03	4.58	10.35	5.55	5.9	4.19	1.83	1.53	5.1
FBgn0035293	CG5687	6.75	5.43	6	8.36	10.88	10.95	6.46	7.1	6.5	6.14	5.8	7.52
FBgn0288748	CG46523	6.75	5.43	6	8.36	10.88	10.95	6.46	7.1	6.5	6.14	5.8	7.52
FBgn0000459	disco	1.03	1.07	1.15	1.67	2.02	1.7	1.68	1.71	1.31	1.33	1.12	1.62
FBgn0243512	puc	18.18	17.53	17.16	26.86	30.4	30.39	20.35	19.93	18.96	17.45	21.51	20.17
novel162	#N/A	1.38	1.46	1.22	2.36	2.4	1.97	1	1	1.89	1.45	1.18	1.1
FBgn0035147	Gale	62.24	50.67	57.78	77.7	100.47	104.68	57.72	67.16	55.11	73.49	74.01	76.13
FBgn0033654	Sobp	3.91	3.34	3.15	5.42	5.64	6.12	4.07	4.55	3.83	3.18	3.46	3.72
FBgn0025712	CG13920	6.06	8.1	6.94	9.79	13.15	11.91	10.06	8.42	8.2	8.27	8.35	8.15
FBgn0265726	Nna1	3.03	2.55	3.49	4.47	5.23	5.28	2.92	3.02	3.39	2.89	2.98	3.53
FBgn0029932	CG4607	12.78	10.89	11.68	19.98	19.3	19.1	12.83	10.78	10.43	8.66	11.57	11.65
FBgn0000241	bw	1.6	1.99	2.23	3.08	3.15	3.38	2.06	2.06	2.38	7.5	4.21	3.56
FBgn0032025	CG7778	30.33	28.48	32.8	43.05	46.6	61.51	37.91	42.1	35.58	35.67	30.59	36.13
FBgn0024986	CG3719	74.56	85.37	76.99	119.61	135	135.94	81.74	89.9	86.28	101.82	102.86	108.54
FBgn0039629	CG11842	13.52	9.9	11.61	15.63	21.42	20.65	9.15	9.13	6.62	6.06	7.89	15.16
FBgn0035921	CG13305	1	1	1	1	2.39	1.55	1	1	1	1	1	1
FBgn0050015	CG30015	10.37	9.5	11.27	15.37	17.57	18.33	10.67	11.94	10.79	11.3	11.5	11.47
FBgn0015380	drl	1.53	1.47	1.34	1.81	2.61	2.72	1.12	1.67	1.38	1	1	1.35
FBgn0032156	CG13124	32.72	28.34	32.2	45.91	53.35	54.11	33.34	37.31	32.04	27.86	31.79	36.61
FBgn0086906	sls	35.91	23.7	24.2	41.04	43.12	53.64	21.91	26.42	27.21	22.93	30.27	26.99
FBgn0046875	Obp83g	1.74	1.25	1	3.03	2.39	1.14	1	1	2.28	1	1.52	1.41
FBgn0052843	Dh31-R	3.43	2.77	2.97	4.69	4.76	5.6	4.26	3.34	4.26	4.55	3.83	4.59
FBgn0031432	Cyp309a1	6.66	6.68	6.45	13.6	10.01	8.85	9.34	9.02	4.43	8.37	5.85	8.38
FBgn0013305	Nmda1	107.93	101.91	107.65	162.49	176.39	181.6	101.12	113.62	99.61	114.79	121.38	118.92
FBgn0029105	alpha-Catr	1.45	1.35	1.33	2.01	2.04	2.72	1.9	1.67	1.51	1.55	1.62	1.83
FBgn0038262	CG14857	1.97	1.29	1.93	2.57	2.78	3.15	1.25	1.34	1	1.9	2.26	1.75
FBgn0035815	Snmp2	3.12	2.13	1.98	3.55	3.81	4.48	3.2	5.16	4.01	2.85	3.38	2.93
FBgn0040730	CG15127	4.55	3.9	2.3	4.25	5.7	7.65	4.99	3.57	3.32	6.39	6.68	9.63
FBgn0283545	vilya	1.58	1.52	2.93	2.89	3.8	3.18	1.41	1.9	2.83	4.15	3.1	5.94
FBgn0043070	MESK2	68.98	69.59	69.83	108.38	113.32	119.12	62.53	67.92	63.05	73.12	67.85	75.49
FBgn0003514	sqh	249.9	222.07	221.01	387.17	356.13	389.87	155.51	170.87	156.74	202.39	214.12	214.54
FBgn0036126	Irbp18	24.32	29.52	28.94	40.41	44.16	50.78	35.68	32.62	37.06	30.63	32.6	34.11
FBgn0027585	CG8740	14.08	12.97	14.74	21.21	22.87	24.23	13.79	16.46	12.26	10.38	11.18	13.75
FBgn0013767	Crz	2.16	3.18	2.97	4.22	5.7	3.66	3.7	5.34	2.32	3.1	2.34	2.49
FBgn0261793	Trf2	16.55	16.97	16.27	29.2	36.73	15.39	13.16	13.88	25.12	27.36	21.74	13.87
FBgn0002609	E(spl)m3-HLH	7.13	8	8.25	10.38	12.32	15.48	9.82	11.2	6.93	9.93	10.18	13.58
FBgn0053126	NLaz	80.37	89.15	85.52	127.25	143.48	145.22	83.12	97.42	73.41	87.95	75.76	85.95
FBgn0283680	IP3K2	16.73	14.72	18.85	26.27	27.13	28.61	20.49	20.57	16.38	15.58	16.21	18.84
FBgn0045842	yuri	6.9	6.4	6.23	11.36	10.53	9.94	6.27	6.21	5.95	6.2	7.13	7.73
FBgn0032613	Nepl9	3.03	3.01	3.46	4.41	6.17	4.9	3.28	4.41	2.15	1.97	2.93	3.02
novel151	#N/A	107.55	114.44	123.51	168.04	196.69	198.12	130.08	136.86	120.83	105.23	111.83	134.47
FBgn0259163	CG42268	7.73	7.1	7.97	10.65	12.26	14.22	9.2	9.61	8.01	12.54	9.86	12.31
FBgn0261386	Gpa2	1.13	1.94	2.34	5.76	1.75	1.3	2.19	2.76	1	2.15	4.64	2.24
FBgn0001168	h	18.18	16.73	18.14	27.07	27.77	31.5	23.94	25.66	21.84	23.09	20.79	29.51
FBgn0260748	CG5004	23.3	25.91	24.73	38.23	40.2	41.85	24.73	25.37	24.91	27.96	29.08	34.13
FBgn0038832	CG15695	2.52	2.42	2.51	3.21	4.2	4.68	4.08	3.95	1.98	3.91	4.07	4.03
FBgn0031580	CG15423	98.44	79.36	90.39	113.99	154.07	167.05	74.66	101	73.82	108.78	111.77	135.59
FBgn0053110	CG33110	5.97	6.19	6.62	9.59	10.05	10.82	6.99	7.65	5.15	5.23	4.97	6.82
FBgn0052137	CG32137	7.46	6.36	6.64	10.75	10.81	11.62	7.16	7.3	7.05	6.74	8.42	7.41
FBgn0032006	Pvr	11.71	10.25	11.53	15.67	18.19	20.42	10.06	11.93	9.07	11.5	10.87	11.94
FBgn0038734	Acsx4	4.33	3.91	4.43	5.5	7.29	7.74	3.91	3.4	2.6	4.65	4.72	4.82
FBgn0053813	His1:CG33813	20.78	32.04	26.62	43.7	45.39	39.6	33.38	34.27	38.04	25.11	34.86	26.75
FBgn0051617	His1:CG31617	20.78	32.04	26.62	43.7	45.39	39.6	33.38	34.27	38.04	25.11	34.86	26.75
FBgn0264991	CG44142	19.83	12.53	20.53	19.53	25.23	40.81	13.92	15.99	23.59	17.81	38.47	43.66
FBgn0010246	Myo61F	61.91	51.78	56.25	76.83	93.05	104.95	56.92	57.02	49.61	64.84	66.51	84.25
FBgn0031747	CG9021	1	1	1	1.98	1.7	1.17	1	1	1	1	1	1
FBgn0031224	CG11454	29.73	30.31	28.27	53.51	45.25	43.93	34.18	37.89	34.4	32.91	35.23	41.42
FBgn0035089	Phk-3	13.92	13.51	14.96	23.13	19.03	26.33	18.62	29.9	18.48	17.7	15.76	12.63
FBgn0035625	Blimp-1	3.26	2.59	2.39	4.22	4.26	4.83	1.61	2.51	2.17	2.69	2.47	2.4
FBgn0051118	RabX4	3.78	3.45	2.56	4.97	5.76	5.08	4.04	5.23	3.52	4.02	2.93	5.21
FBgn0260431	CG42526	3.96	3.29	2.95	6.29	5.59	4.58	3.52	3.32	3.98	3.64	5.43	5.32
FBgn0052121	CG32121	3.25	3.49	3.99	5.14	6.96	5.21	3.58	3.93	2.3	2.34	2.06	2.65
FBgn0029851	CG14445	3.12	2.71	3.68	4.59	5.02	5.73	2.52	3.46	2.09	1.54	2.26	3.28
FBgn0034552	CG17999	1.52	1.71	1.68	2.08	2.71	3.13	1.51	3.21	2.12	1.66	1	1.48
FBgn0035360	CG1246	24.74	21.04	20.69	28.42	38.5	40.29	17.28	19.62	16.38	20.7	22.23	23.25
novel384	#N/A	1	1	1.5	2.22	1.19	2.23	1	1	1	1.38	1.34	2.58
FBgn0001217	Hsc70-2	1.41	1.3	1.11	2.3	1.75	2.1	1.76	1	1.24	1.39	1.24	1.65
FBgn0023534	CG17778	1.34	1.24	2.11	1.96	2.76	2.83	1.96	2.12	1.45	1	1.5	1.66
FBgn0039043	CG17121	11	9.52	9.64	14.89	15.18	18.47	6.3	7.2	6.52	6.5	6.01	8.15
FBgn0051955	CG31955	9.04	6.94	8.21	11.92	11.3	15.71	9.99	8.88	5.58	12.76	10.81	11.62
FBgn0035246	CG13928	6.16	5.55	6.34	8.96	9.41	10.64	8.09	8.44	7.12	5.57	6.65	8.19
FBgn0037796	CG12814	5.23	5.5	5.99	8.61	9.19	9.07	5.96	6.39	4.89	4.58	5.09	6.01
FBgn0000206	boss	3.48	3.03	3.7	4.98	5.81	5.61	3.74	3.77	3.24	4.02	3.07	4.65
FBgn0262563	CG43103	49.56	46.27	50.31	67.07	87.7	79.95	56.44	57.02	41.17	52.95	55.2	67.53
FBgn0003997	hid	2.2	2.23	3.3	3.6	3.43	5.38	2.08	2.74	3.06	1.98	2.16	2.57
FBgn0033212	LRR	24.06	23.91	24.24	37.86	38	40.03	19.35	21.53	22.06	23.53	25.4	26.91
FBgn0036285	toe	1.38	1	1.36	1.84	2	2.16	1.14	1.46	1	1	1	1
FBgn0040832	CG8012	78.65	54.28	67.35	91.4	107.96	121.64	78.25	100.91	67.47	110.7	109.64	137.57
FBgn0001991	Ca-alpha1D	3.3	3.24	3.29	4.64	5.57	5.54	3.29	4	3.18	2.9	3.39	3.4
FBgn0013673	mt:ATPase8	59.62	158.63	412.48	671.02	254.33	84.94	1	1	97	72.9	114.56	683.37
FBgn0010397	LamC	30.19	27.95	30.04	44.43	47.55	49.26	28.52	34.26	28.79	31.99	32.34	28.95
FBgn0030964	Pvf1	26.04	25.62	24.84	40.51	39.98	41.94	24.1	23.41	23.77	27.19	29.06	32.79
FBgn0034566	CG9313	1	1	1	1	2.8	1	1.13	1	1	1	1	1
FBgn0040805	CG12355	6.68	7.52	7.79	10.43	9.62	15.13	11.66	14.21	12.25	10.93	9.28	12.87
FBgn0261989	CG42807	36.51	22.85	26.53	37.97	46.66	52.76	47.9	46.58	27.61	33.25	37.69	38.07
FBgn0259216	RhoGAP102A	1.3	1	1.54	1.66	1.8	2.68	1.97	2.45	1.71	1.07	1.6	1.99
FBgn0053229	CG33229	262.06	255.43	262.57	387.37	415.3	444.55	268.09	290.63	268.59	231.99	250.74	287.57
FBgn0039109	CG10365	59.46	46.87	51.33	77.52	86	88.55	55.79	55.27	46.92	46.91	49.14	52.57
FBgn0250788	beta-Spec	36.97	33.93	35.91	51.86	54.59	64.27	36.14	38.09	34.88	43.64	48.23	52.02
FBgn0265296	Dscam2	1.14	1.03	1.01	1.4	2.17	1.51	1.3	1.77	1.11	1.13	1	1.44
FBgn0030183	Ypel	18.85	18.16	18.23	27.94	30.53	29.73	23.98	25.83	24.93	21.18	25.93	24.26
FBgn0035084	CG15861	3.12	2.79	2.94	4.98	3.37	5.78	2.65	3.7	3.76	3.8	4.93	4.52
FBgn0040723	CG5011	77.58	72.29	83.63	110.62	128.71	133.38	61.44	48.36	43.12	86.41	81.34	91.14
FBgn0035309	CG15879	3.09	3.82	3.01	5.35	4.55	5.93	4.14	4.11	4.17	4.33	4.18	4.71
FBgn0039024	Nepl15	18.28	17.96	18.12	23.29	30.03	33.4	19.77	22.52	14.73	21.78	20.98	20.94
FBgn0042627	FASN2	35.63	33.12	38.14	54.55	56.32	59.6	34.7	37.86	31.13	33.52	34.59	40.78
FBgn0032397	Tom70	27.11	27.02	22.67	45.49	39.26	37.72	25.99	25.11	28.54	33.04	36.16	34.6
FBgn0003463	sog	3.68	3.01	2.98	4.64	5.27	5.51	2.94	3.29	3.58	3.43	3.21	2.93
FBgn0032731	Swip-1	36.79	35.31	34.71	60.43	55.27	54.6	40.42	44.98	36.91	41.49	42.68	42.23
FBgn0032899	CG9338	38.14	38.24	42.45	62.11	65.75	61.33	47.94	51.34	45.03	49.2	39.58	48.87
FBgn0042127	CG18789	2.57	3.17	2.89	4.51	4.32	4.9	10.18	6.58	6.87	10.29	6.5	8.96
FBgn0085319	CG34290	1	1	1	1.25	2.03	1.49	1	1.9	1.61	1	1.33	1.15
FBgn0031012	CG8051	7.57	8	8.37	10.48	12.58	15	10.03	8.82	6.87	8.08	9.96	11.85
FBgn0028583	lcs	603.5	675.24	720.58	872.63	990.44	1315.28	1129.41	1515.11	1111.04	940.2	1054.57	1185.24
FBgn0030521	CtsB	220.67	201.91	215.35	302.72	351.82	359.39	192.02	200.75	180.52	209.33	200.33	238.21
FBgn0267486	Ptp36E	3.45	2.78	3.36	4.52	5.83	4.89	3.03	3.21	3.03	2.97	3.19	3.13
FBgn0264894	CG44085	25.61	19.7	21.48	32.52	34.05	39.49	24.25	26.72	24.14	21.36	24.44	27.7
FBgn0030670	Pis	69.4	69.65	67.04	94.02	114.33	118.7	69.15	76.02	74.7	76.82	76.31	83.01
novel251	#N/A	1	1	1	1.53	1	2.23	1	1	1	1	1	1
FBgn0022800	Cad96Ca	1.54	1.44	1.88	1.97	2.53	3.21	1.56	1.85	1.23	1.39	1.74	1.18
FBgn0260747	Chchd2	509.24	482.54	504.7	710.56	827.62	835.74	612.01	731.73	583.34	420.82	499.61	579.28
FBgn0011591	fng	5.95	5.52	6.02	8.8	9.46	9.48	6.4	6.94	5.79	5.41	6.53	6.04
FBgn0032221	Schip1	1.58	2.26	2.58	3.16	3.31	3.71	2.54	2.48	2.9	1.78	2.26	2.34
FBgn0037712	CG16789	1.91	1.26	1.29	2.3	2.4	2.37	1.92	1.46	1.36	1.72	1	1.45
FBgn0030839	ENGase	7.18	7.96	6.82	11.07	11.95	11.79	5.5	6.4	5.17	6.51	7.42	6.87
FBgn0016975	stnB	1	1.02	1.16	1.5	1.59	1.95	1.16	1.16	1.24	1.16	1.29	1.14
FBgn0035542	TP53INP	47.62	52.73	55.85	79.72	80.43	87.33	56.95	63.98	58.32	36.94	34.54	41.7
FBgn0034493	CG8908	1.45	1.41	1.72	2.48	2.31	2.46	2.1	2.16	1.45	1.54	1.44	1.57
FBgn0030746	CG9981	1.56	1.28	1.06	2.04	2.12	2.01	1.32	1	1	1	1.17	1.83
FBgn0038730	Acsx1L	1.59	1.65	1.3	1.56	2.65	2.97	2.71	2.29	2.5	4.32	4.07	4.23
FBgn0262146	MtnE	10.8	8.59	2.64	13.67	13.57	7.59	14.73	14.19	15.31	50.99	54.92	56.14
FBgn0033949	Had2	4.85	4.09	6.21	7.32	7.66	8.97	4.65	4.23	2.99	7.8	8.71	7.68
FBgn0031313	CG5080	23.57	20.09	25.66	33.72	38.59	37.27	26.96	31.31	25.51	34.14	38.54	54.03
FBgn0034730	ppk12	1	1	1	1.32	1.5	1.92	1	1	1	1	1	1
FBgn0030452	MFS10	12.73	10.27	9.39	15.65	17.89	17.63	11.55	11.58	10.67	10.54	12.27	14.36
FBgn0015591	AstA	6.79	4.59	6	7.02	9.89	10.54	6.48	5.9	5.02	7.31	6.64	7.66
FBgn0262541	CG43095	1	1	1.15	1.49	1.47	2.01	1	1	1.01	1	1	1
FBgn0028940	Cyp28a5	16.03	14.12	15.6	21.42	25.75	25	14.03	15.64	13.67	10.21	9.26	11.32
FBgn0038612	cona	1.41	1.35	1	2.34	1.8	1.79	1	1.42	1	1.21	1.7	1.51
FBgn0031298	Atg4a	37.57	39.21	37.43	55.28	63.99	60.72	39.99	42.21	42.81	41.25	40.76	42.49
FBgn0013272	Gp150	103.22	94.27	104.99	135.03	164.42	177.19	105.49	119.44	99.71	100.32	107.14	116.09
FBgn0032381	Mal-B1	21.04	25.55	25.47	33.33	43.39	36.77	49.23	55.31	38.57	61.69	58.36	81.89
FBgn0035710	SP1173	15.04	15.13	13.16	21.69	22.71	23.82	15.52	16.35	15.1	15.78	17.66	19.52
FBgn0034564	CG9344	55.94	56.61	60.65	99.6	89.77	83.31	52.25	49.52	57.08	102.51	94.05	81.94
FBgn0036309	Hip1	10.08	11.09	9.9	14.98	17.5	16.43	9.29	10.46	11.03	11.66	11.89	10.82
FBgn0262579	Sarm	87.46	81.63	84.38	125.24	132.02	141.7	82.46	88.77	81.17	86.42	88.37	98.73
FBgn0032202	REPTOR-BP	70.79	71.72	74.87	101.79	118.35	121.98	88.43	95.94	83.1	70.28	67	74.15
FBgn0037345	PolZ2	11.72	10.66	11.35	18.73	18.57	15.78	13.09	13.56	13.77	15.74	15.77	13.07
FBgn0039536	unc80	1.48	1.67	1.58	2.28	2.3	2.86	1.57	1.52	1.42	1.51	1.7	1.66
FBgn0052672	Atg8a	233.2	238.97	253.21	343.2	385.53	412.16	276.71	296.3	261.78	231.35	237.41	271.88
FBgn0052485	CG32485	18.31	19.26	19.85	30.13	28.48	31.7	19	16.17	16.54	21.91	20.99	24.13
FBgn0261822	Bsg	93.17	93.98	95.51	144.52	148.59	151.3	96.37	109.5	105.33	93.3	97.53	93.49
FBgn0025726	unc-13	21.2	20.26	17.8	34.84	30.49	27.84	25.73	30.76	28.9	23.18	25.43	23.87
FBgn0040959	Peritrophin-15a	179.47	176.51	183.28	220.72	261.64	365.36	256.24	231.79	194.4	261.14	257.86	329.63
FBgn0012042	AttA	16.2	1	1	6.13	9.86	12.61	44.46	9.75	1.65	35.59	114.14	21.25
FBgn0029810	CG12239	7.71	6.91	8	10.99	12.74	11.8	8.9	9.22	8.68	8.05	7.28	10.01
novel117	#N/A	2.44	2.61	2.7	3.76	4.04	4.37	1.73	3.25	1.42	4.84	5.53	7.32
FBgn0051038	CG31038	13.65	11.07	13.82	17.57	21.1	21.84	12.51	14.62	12.39	11.37	11.79	14.12
FBgn0038627	CG7694	21.51	23.81	17.51	35.21	31.44	31.96	21.49	18.51	22.53	24.78	25.29	26.17
novel249	#N/A	1.82	1	1	1.64	2.44	1.91	1.71	1.99	2.75	5.97	7	4.26
FBgn0015765	p38a	28	27.95	26.53	42.81	44.14	42.34	31.37	30.56	33.3	31.71	34.33	36.72
FBgn0035279	Cpr62Ba	2.88	3.04	1.58	2.8	4.91	4.04	1.07	1	1	1.24	1.06	1.71
FBgn0028552	gammaSnap1	24.48	25.86	28.17	37.7	41.92	43.32	28.68	28.28	29.45	30.35	33.66	33.25
FBgn0037057	CG10512	13.7	12.16	12.13	13.73	22.2	23.55	16.79	16.34	16.27	23.48	21.87	20.09
FBgn0039023	Nepl14	3.24	2.92	3.13	4.23	5.46	4.85	4.24	4.19	3.12	4.34	4.2	4.77
FBgn0086704	stops	7.23	7.93	7.43	8.76	13.65	12.93	7.82	8.38	7.37	6.73	7.08	8.5
FBgn0037683	CG18473	10.51	7.09	7.42	12.44	13.99	12.71	8.46	9.1	6.73	12.61	12.15	13.09
FBgn0015372	RabX1	29.57	30.85	29.85	45.45	49.53	46.22	29.49	32.39	28.9	36.18	36.51	34.55
FBgn0036203	Muc68D	71.67	70.66	73.69	90.25	120.31	127.29	86.08	95.26	81.56	67.37	75.7	83.49
FBgn0033431	CG1827	19.37	16.84	17.88	22.5	29.87	32.14	18.91	22.68	16.02	18.96	20.84	25.48
FBgn0013972	Gycalpha99B	2.52	1.97	2.35	2.81	4.5	3.37	3.02	3.3	2.24	2.55	2.87	3.89
FBgn0032850	Kua	3.39	3.17	4.43	4.26	6.76	6.13	2.69	2.46	3.16	2.34	1.61	2.9
FBgn0259108	futsch	1.1	1.05	1.08	1.5	1.78	1.76	1.07	1.37	1.26	1.09	1.25	1.32
FBgn0033880	CG6553	3.13	1.75	2.42	2.85	4.35	4.19	3.54	3.11	2.56	2.97	2.65	2.48
FBgn0034970	yki	61.88	62.8	64.48	91.06	100.32	103.69	67.54	59.97	58.9	69.65	66.98	70.1
novel149	#N/A	3.59	1.54	2.18	4.2	4.15	3.05	5.12	4.62	2.76	7.54	7.3	2.47
FBgn0031489	CG17224	59.25	51.58	51.27	63.35	96.06	93.34	55.01	57.86	39.3	46.63	47.96	60.42
FBgn0031381	Npc2a	340.79	272.51	304.24	442.75	446.07	541.69	288.82	305.97	276.03	382.51	372.17	413.19
FBgn0010114	hig	5.12	4.88	4.73	6.51	8.02	8.42	5.17	7.06	5.58	4.08	4.75	5.57
FBgn0033387	CG8008	6.83	5.82	5.56	8.24	9.71	10.42	4.74	4.85	4.28	4.45	4.92	5.85
FBgn0034085	Ptp52F	5.96	5.75	5.73	9.27	7.96	9.91	5.58	5.72	4.75	6.39	5.82	7.36
FBgn0051146	Nlg1	1.64	1.74	1.75	2.05	3.24	2.69	1.42	1.76	1.43	1.49	1.64	1.71
FBgn0038693	unc79	2.39	2.01	2.04	2.6	3.56	3.85	1.97	2.4	2.05	2.13	2.51	2.89
FBgn0010014	CanB	5.36	4.53	5.56	6.64	9.04	8.33	5.21	5.27	4.49	5.61	4.03	6.91
FBgn0264490	Eip93F	1.09	1.03	1.04	1.58	1.46	1.87	1.13	1.24	1.09	1	1	1.11
FBgn0085446	CG34417	28.72	25.83	26.48	40.19	38.2	47.5	31.15	31.67	29.01	28.7	28.11	31.08
FBgn0067783	DPCoAC	30.72	30.9	29.49	46.99	46.91	47.53	30.85	30.81	31.9	29.89	29.31	31.99
FBgn0034325	CG18539	2.37	1.29	1.16	1.83	3.07	2.58	5.04	3.87	3.77	2.9	1.89	2.73
FBgn0050151	CG30151	8.74	8.02	9.98	11.02	14.34	16.13	11.5	12.07	10.35	12.31	13.46	14.72
FBgn0023001	melt	2.08	1.61	2.62	2.89	3.68	3.22	2.46	2	2.24	2.43	2.21	3.26
FBgn0262858	MtnF	1.82	2.29	8.35	9.74	6.03	3.54	6.18	6.22	3.55	1	6.46	4.6
FBgn0267336	Glut4EF	3.13	3.19	3.66	4.42	5.24	5.8	3.51	3.81	3.82	3.26	3.19	3.5
FBgn0052594	be	11.87	11.37	10.23	16.28	17.55	17.99	10.75	11.68	11.59	14.44	12.42	13.05
FBgn0032422	atilla	84.79	76.36	81.97	113.16	138.51	124.71	101.21	107.47	95.69	108.69	102.99	123.38
FBgn0259964	Sfp33A3	1	1	1	1.64	1	2	1	1.7	1	1.2	1	1.66
FBgn0266346	CngB	1.37	1.98	1.85	2.78	2.83	2.43	1.5	1.62	1.63	1.7	1.35	2.21
FBgn0032682	grnd	3.22	3.57	3.4	4.21	6.19	5.35	3.26	3.39	2.78	2.37	3.11	3.11
FBgn0037114	Cpr78E	1.08	1	1	1.58	2.18	1	1	1	1.23	1	1	1.27
FBgn0035948	CG5644	1	1.21	1	1.44	2.02	1.5	1.26	1.23	1.02	1.35	1.14	2.59
FBgn0033798	CG15870	6.42	4.88	8.26	6.1	8.65	15.46	7.44	10.1	8.41	8.86	10.37	10.07
FBgn0031285	CG3662	221.55	218.86	220.15	319.23	347.05	353.74	229.23	235.97	201.96	212.64	220.46	254.74
FBgn0002930	nec	36.86	37.11	34.8	41.17	63.11	63.66	41.2	43.8	32.82	35.06	38.09	40.34
FBgn0028704	Nckx30C	1.03	1.16	1.03	1.49	1.78	1.7	1	1.11	1	1	1	1.28
FBgn0032506	CG9395	1	1	1	1	1.12	2.51	1	1.11	1	1	1	1
FBgn0030156	CG15247	4.57	5.1	4.94	6.73	7.93	7.88	5.79	6.52	4.46	3.14	3.14	5.42
FBgn0052053	CG32053	2.03	1.68	1.49	2.55	3.34	2.13	1.75	1.08	1.06	1.93	1.14	1.73
FBgn0023525	CG3191	6.25	6.58	6.52	8.13	10.01	11.7	7.52	8.88	5.89	6.73	6.27	8.52
FBgn0263121	Prosalpha1	116.95	91.71	75.72	179.98	138.03	120.53	76.79	103.44	77.74	69.06	136.01	61.79
FBgn0011828	Pxn	5.8	5.96	5.88	7.33	10.06	9.79	5.74	7.29	5.87	8.31	8.32	10.9
FBgn0033504	CAP	51.72	48.69	54.89	72.5	84.06	82.69	49.25	49.37	48.79	43.98	48.27	52.12
FBgn0035995	CG3529	29.05	30.8	30.52	42.4	46.79	49.98	29.34	28.57	26.96	32.56	32.18	34.14
FBgn0033065	Cyp6w1	9.08	10.05	11.34	14.1	14.75	18.06	24.43	24.08	19.14	12.6	15.19	14.89
FBgn0035770	pst	149.22	125.02	142.3	179.11	219.1	243.02	126.55	148.11	126.74	119.51	132.68	156.45
FBgn0010225	Gel	100.38	94.79	100.97	126.74	155.05	174	115.27	126.6	104.57	93.75	98.14	112.52
novel320	#N/A	2.35	2.03	2.32	2.07	3.32	4.92	2.37	3.21	2.57	2.26	2.18	2.31
FBgn0037146	P5CS	74.78	65.98	73.4	88.81	119.32	121.26	83.08	84.8	66.38	67.46	57.03	83.62
FBgn0030706	Lrp4	1.22	1.17	1.16	1.94	1.72	1.8	1.01	1.49	1.08	1	1.07	1.14
FBgn0040505	Alk	1	1.09	1.2	1.65	1.71	1.7	1.46	1.68	1.31	1.05	1.37	1.46
FBgn0032684	Ugt301D1	9.37	8.74	9.04	12.88	13.83	15.04	13.07	13.45	11.69	20.1	18.84	19.82
FBgn0038877	CG3308	61.41	60.04	64.84	85.76	98.76	101.86	71.97	78.44	68.77	67.05	72.17	79.05
FBgn0039609	Nepl17	2.89	1.87	2.58	4.24	3.14	3.9	5.73	6.97	4.75	4.82	4.26	4.21
FBgn0034103	prim	1	1.15	1	1	2.26	1.58	1.59	1.98	1	1	1	2.63
FBgn0039084	CG10175	2.06	2.29	2.55	2.96	3.93	3.71	2.59	2.03	1.88	2.74	1.92	3.35
FBgn0016013	Faa	5.56	5.27	5.48	6.7	9.09	9.26	7.18	7.27	5.3	4.97	6.08	4.83
FBgn0039266	CG11791	46.44	43.19	47.84	68.09	69.43	73.55	45.93	49.32	44.48	45.81	51.78	53.39
FBgn0000261	Cat	242.38	228.45	239.96	326.75	365.03	398.92	214.33	238.56	196.78	217.8	228.37	254.47
FBgn0010482	hlk	12.11	11.82	12.79	17.11	18.59	20.64	13.41	15.98	16.33	11.88	14.29	13.3
FBgn0051974	CG31974	30.33	27.33	26.2	37.96	42.92	47.78	27.15	26.35	31.58	24.94	30.05	37.31
FBgn0050503	CG30503	42.04	35.52	45.01	46.73	72.58	68.53	50.96	58.42	46.63	53.02	50.52	62.03
FBgn0030051	spirit	5.06	3.46	4.03	5.73	6.64	6.86	4.75	4.36	3.95	3.68	3.14	4.22
FBgn0000567	Eip74EF	1.77	1.88	1.78	2.39	2.95	2.98	1.81	1.87	1.47	1.9	1.62	1.54
FBgn0030262	Vago	24.44	23.33	21.29	31.29	37.58	36.94	18.6	21.21	16.32	14.21	12.59	26.6
FBgn0083945	CG34109	1.87	1.88	2.63	2.7	3.72	3.35	1	1.19	1.42	2.51	2.45	3.49
FBgn0261552	ps	8.63	7.97	8.34	11.53	12.54	14.12	7.25	8.78	8.23	7.58	8.07	7.38
FBgn0036975	CG5618	25.57	20.34	28.3	31.4	41.06	41.17	34.87	40.72	34.28	32.72	31.4	37.94
FBgn0010019	Cyp4g1	2566.74	2665.02	2958.22	3604.14	4224.21	4711.69	3045.41	3264.68	2725.22	2525.66	2592.33	3034.54
FBgn0031322	CG5001	14.89	13.8	15.66	20.97	22.63	24.3	18.42	17.88	15.51	16.73	17.56	18.56
FBgn0010228	HmgZ	92.69	76.59	88.27	114.81	130.95	148.52	89.85	103.47	87.5	88.56	106.26	101.89
FBgn0030103	Obp8a	2.7	3.74	3.83	2.76	6.72	6.24	2.8	3.01	3.1	4.74	2.59	5.5
FBgn0000411	D	1.34	1	1	1	2.13	1.98	1	1.26	1	1	1.03	1.35
FBgn0035715	Ist1	53.87	52.99	52	76.51	79.42	87.09	55.41	53.26	48.26	54.39	55.88	56.87
FBgn0038702	CG3739	14.46	15.4	22.19	23.81	32.02	23.74	41.6	44.92	23.64	17.24	50.26	50.95
FBgn0286929	CG46426	10.58	7.77	8.37	14.87	13.86	12.1	18.21	14.39	14.28	7.97	7.65	12.51
FBgn0287599	CG46468	1.44	1.67	1	2.6	1.55	2.13	1.7	1.2	1.77	1	1.12	1
FBgn0051374	sals	17.16	16.37	16.54	23.94	26.25	26.27	16.34	17.72	15.45	11.26	16.59	17.37
novel216	#N/A	1	1	1	1	1.76	1.82	1	2.09	1	3.31	1.73	1
FBgn0033710	CG17739	11.8	10.67	11.16	15.38	18.56	17.36	13.42	14.52	12.25	11.47	13.65	14.11
FBgn0011274	Dif	14.76	12.71	13.13	17.79	20.72	23.42	13.45	15.12	13.25	12.89	12.54	14.61
FBgn0034958	CG3907	24.04	20.22	26.02	31.05	34.15	41.95	24.78	27.07	21.39	23.21	27.7	29.06
FBgn0039844	CG1607	4.02	2.91	4.1	5.11	5.52	6.18	3.88	4.96	3.32	4.43	4.39	4.05
FBgn0031913	CG5958	126.43	95.55	117.29	162.14	162.77	192.03	132.93	132.14	120.66	136.61	133.97	132.72
FBgn0000084	AnxB10	55.3	57.94	55.26	79.52	86.73	90.49	64.4	62.06	60.39	70.65	64.68	65.13
novel237	#N/A	1	1	1	1.51	1.49	1.57	1	1	1	1	1	1
FBgn0032946	nrv3	7.46	9.23	10.86	12.68	13.46	15.82	9.77	9.91	9.36	8.13	10.3	11.56
FBgn0039064	CG4467	1.17	1.16	1.21	1.5	1.93	1.96	1	1.14	1	1	1	1.02
FBgn0031000	Muc18B	1	1	1	1	1.98	1.58	1	1	1	1	1	1
FBgn0259967	Sfp53D	1	1	1	1	1.15	2.41	1	1	1.29	2.13	1	1.78
FBgn0259896	NimC1	5.1	4.56	5.5	7.03	7.46	8.55	5.82	6.31	5.78	10.93	11.38	14.38
FBgn0040102	lectin-24Db	6.6	7.22	7.56	9.06	12.08	11.34	5.21	4.7	3.95	6.62	6.81	9.8
FBgn0267252	Ggamma30A	97.7	88.43	101.78	128.13	150.85	158.27	84.9	84.56	77.25	87.24	89.46	113.11
FBgn0041605	cpx	19.02	18.72	22.76	25.88	31.71	34.24	20.97	26.32	22.33	20.17	21.5	25.05
FBgn0033978	Cyp6a23	14.18	13.11	13.5	17.76	21.14	23.01	46.47	53.21	38.26	14.79	14.52	15.55
FBgn0053774	CG33774	70.91	75.58	69.32	107.3	117.81	102.39	123.87	123.57	101.46	82.58	111.79	77.02
FBgn0030189	CG2909	6.13	6.39	6.04	9.55	8.37	10.24	5.77	5.48	5.81	6.41	6.44	6.07
FBgn0015040	Cyp9c1	12.53	11.3	13.74	15.52	20.41	21.01	13.39	12.39	8.77	12.77	13.96	16.53
FBgn0037643	ScsbetaA	193.87	198.63	212.64	271.96	336.63	308.01	222.38	237.49	206.85	222.06	209.92	233.71
FBgn0032897	CG9336	169.85	174.84	177.77	254.54	263.36	273.3	153.78	195.77	154.08	160.12	145.77	175.85
FBgn0015714	Cyp6a17	26.12	23.54	21.92	33.82	35.3	39.25	11.65	14.4	10.82	22.98	22.04	24.24
FBgn0051445	CG31445	5.88	4.86	5.49	7.3	9.23	8.04	4.33	5.23	4.16	3.5	2.97	3.76
FBgn0038447	CG14892	2.44	1.15	1.9	2.83	2.83	2.65	1.47	1.61	1	1.58	1	1
FBgn0040972	CG16978	76.77	62.68	71.66	93.5	107.07	118.97	67.25	113.41	57.55	66.32	73.99	64.03
FBgn0005586	Rab3	3.35	3.57	3.81	5.54	5.24	5.46	3.6	4.06	3.83	4.17	3.23	5.42
FBgn0058298	CG40298	1	1	1	1.73	1.58	1.23	2.36	2.14	2.1	1.66	1.49	1.78
FBgn0033128	Tsp42Eg	25.88	25.06	28.21	35.85	39.29	44.63	18.45	21.91	20.45	18.09	19.01	20.77
FBgn0034638	CG10433	202.01	178.76	205.95	269.29	313.92	304.53	218.86	243.47	187.33	195.17	205.28	276.46
FBgn0038246	CG14853	1.64	1.26	1.74	2.12	2.53	2.37	1.73	1.57	1.65	1.49	1.28	2.38
FBgn0262477	FoxP	1.34	1.6	1.3	2.12	2.22	2.07	1.34	1.53	1.09	1.3	1	1.25
FBgn0001224	Hsp23	56.08	59.25	52.54	70.93	94.68	88.12	48.91	78.26	69.04	63.98	77.45	83.85
FBgn0051999	CG31999	11.67	10.25	11.86	14.55	18.86	17.64	13.37	13.47	13.38	9.45	11.67	11.28
FBgn0034706	CG11275	11.05	11.22	11.5	14.18	19.04	17.81	13.73	14.68	11.84	11.82	9.86	11.88
novel225	#N/A	1	1	1	2.53	1	1	1	1	1	1	1	1
FBgn0087005	rtp	42.27	35.58	43.2	52.82	65.51	64.32	49.46	47.32	46.54	44.14	50.99	57.44
FBgn0031632	CG15628	13.18	12.54	14.79	17.03	20.93	23.16	16.71	17.21	16.3	12.93	13.99	16.45
FBgn0053653	Cadps	3.53	3.07	3.38	4.62	4.74	5.69	4.73	4.85	4.28	3.91	5.28	5.19
FBgn0010015	CanA1	3.32	2.3	3.26	4.1	5.31	3.98	4.01	3.94	3.46	1.84	2.73	2.83
novel240	#N/A	1.3	1.18	1.34	1.58	2.05	2.13	1	1	1	1	1	1.04
FBgn0024277	trio	19.31	20.69	19.05	27.97	29.98	31.08	18.06	18.85	18.09	18.92	21.09	23.16
FBgn0025814	Mgstl	312.29	265.39	299.15	428.85	423.51	469.61	476	467.84	462.38	512.66	541.65	559.05
FBgn0030796	CG4829	3.49	2.93	3.57	4.19	5.07	5.8	3.32	3.56	2.91	3.05	3.39	3.65
FBgn0069973	CG40485	7.33	6.95	6.21	7.8	12.66	10.41	11.16	11.81	9.01	9.03	8.5	11.41
FBgn0039897	CG1674	35.77	35.21	38.91	52.9	60.03	52.55	43.33	54.39	40.7	33.68	36.24	39.85
FBgn0261862	whd	70.6	73.73	68.4	104.17	107.19	108.96	88.88	91.96	81.25	88.35	84.13	89.57
FBgn0040281	Aplip1	3.1	2.46	3.41	3.43	4.99	5.07	3.23	3	2.79	2.71	3.27	3.52
FBgn0030847	CG12991	13.36	11.72	10.84	17.04	18.65	18.26	13.48	14.31	13.1	11	12.97	11.18
FBgn0033358	spab	2.32	1.58	1.92	3.63	2.89	2.22	3.97	3.79	2.57	2.66	3.25	2.64
FBgn0034985	CG3328	4.36	4.03	3.66	5.35	6.35	6.39	3.72	4.36	3.26	3.96	3.95	4.83
FBgn0259221	ATP8A	20.6	19.55	20.15	29.13	29.85	31.54	15.47	17.24	18.04	21.28	22.08	21.15
novel200	#N/A	1	1.93	1.44	1.37	2.49	2.7	4.88	3.02	2.98	2.39	2.5	1.02
FBgn0051176	CG31176	1.15	1	1.65	1.69	1.79	2.22	1.49	1.36	1.33	1.47	1.17	1.14
FBgn0027596	Kank	10.19	9.91	10.08	13.06	15.81	16.39	11.66	12.81	9.11	8.2	9.58	11.69
FBgn0050052	Obp49a	9.45	8.83	7.57	8.67	15.83	14.26	14.32	15.66	14.04	13.6	18.81	21.37
FBgn0265413	CG44325	58.62	50.16	49.58	71.82	81.39	84.22	60.18	72.55	54.47	60.65	71.88	87.18
FBgn0039332	alrm	2.6	3.35	4.66	4.26	5.53	6.11	4.44	4.45	3.06	3.34	3.84	3.96
FBgn0032181	CG13133	1.36	1.79	1.49	1.89	3.08	1.98	1.7	2.92	2.05	1.43	1.7	2.51
FBgn0259994	OtopLa	2.65	2.79	2.92	3.75	4.07	4.7	2.82	3.13	2.5	2.92	2.88	3.27
FBgn0000406	Cyt-b5-r	190.39	173.61	205.19	227.99	323.62	300.8	321.37	323.11	250.82	232.06	228.59	342.33
FBgn0030679	CG8206	111.33	125.64	116.14	175.14	181	172.45	119.05	121.34	107.41	102.15	105.93	118.85
FBgn0035833	CG7565	7.09	5.85	6.3	9.48	9.95	9.37	7.2	6.8	6.36	9.42	9.62	10.38
FBgn0039402	Vps2	40.12	45.58	42.22	60.9	65.04	65.49	46.57	44.16	42.41	47.83	53.99	55.62
FBgn0000024	Ace	2.38	2.38	2.75	4.26	3.41	3.56	2.41	2.97	2.24	2.44	2.65	3.21
FBgn0030912	CG6023	5.45	5.75	5.04	8.68	7.64	7.96	3.44	4.96	4.22	3.88	3.67	4.61
FBgn0002306	sas	2.06	2.1	2.31	2.72	3.32	3.63	2.24	3.02	2.18	2.21	2.04	2.7
FBgn0036993	CG5910	15.76	11.12	13.47	16.14	19.35	24.79	15.14	15.23	13.36	15.97	19.07	19.75
novel365	#N/A	1.67	1	1.12	1.39	2.44	1.83	1.25	1	1.05	1	1.05	1.2
FBgn0041182	Tep2	25.29	22.02	21.73	27.69	35.39	40.02	16.08	17.52	15.5	15.06	18.2	15.28
FBgn0259110	mmd	1.84	1.24	1.32	2.2	2.31	2.06	1.8	1.97	1.41	1.46	1.47	2.37
FBgn0038465	Irc	48.85	46.5	46.68	62.5	72.84	76.73	50.07	52.17	41.98	38.79	46.16	47.15
FBgn0263316	Mrp4	5.22	4.6	4.68	6.82	7.4	7.41	4.17	5.08	3.66	3.84	3.62	4.05
FBgn0038420	CG10311	16.67	17.86	20.82	25.12	30.44	26.98	21.17	20.22	15.51	21.06	20.17	27.19
FBgn0051706	CG31706	8.38	7.41	7.32	9.03	12.4	13.03	7.84	6.71	6.58	7.07	7.38	8.92
FBgn0261801	CG42747	1.27	1	1.07	1.26	1.51	2.21	1	1	1	1.23	1.29	1.46
FBgn0259709	CG42363	3.37	2.92	3.16	5.49	4.23	4.37	3.69	4.12	3.54	3.25	3.67	4.29
FBgn0259708	CG42362	3.37	2.92	3.16	5.49	4.23	4.37	3.69	4.12	3.54	3.25	3.67	4.29
novel193	#N/A	1.31	1.07	1.86	2.2	2.49	1.63	1.17	1.75	1.24	1.12	1	1.75
FBgn0034542	Fem-1	35.03	34.8	34.58	49.89	52.96	52.76	35.51	38.4	35.7	31.25	37.13	39.75
FBgn0040823	dpr6	1	1.19	1.28	1.34	2.35	1.48	1.79	1.67	1.73	1.14	1.64	1.77
FBgn0011581	Ms	12.16	10.33	10.05	14.11	18.12	16.23	11.06	13.97	11.13	11.03	12.11	14.04
FBgn0034664	CG4377	104.09	87.1	82.86	129.09	135.68	143.03	37.28	52.46	25.41	77.15	66.29	71.56
FBgn0014396	tim	47.38	43.83	43.32	58.27	71.87	70.03	44.28	43.63	40.23	41.63	42.29	47.06
FBgn0017558	Pdk	75.25	85.37	73.38	115.02	115.78	117.28	76.87	82.55	78.45	70.46	70.92	73.87
FBgn0024150	Ac78C	1	1.16	1	1.54	1.5	1.66	1	1.18	1	1.2	1.04	1
FBgn0053497	Sdic2	2.24	2.26	1.78	2.99	2.82	3.53	1	1	1	1	1	1
FBgn0016081	fry	10.07	9.46	8.63	12.69	13.38	15.8	8.97	9.35	8.95	9.7	9.23	10.59
FBgn0034583	CG10527	122.68	123.21	111.67	184.34	169.5	177.73	107.25	125.73	112.24	142.42	130.7	129.5
FBgn0032857	CG10947	3.49	3.26	3.82	4.28	5.19	6.24	3.78	3.34	3.94	4.12	3.54	4.95
FBgn0041712	yellow-d	26.15	23.94	25.02	30.88	37.76	42.89	25.08	26.5	21.93	21.31	23.38	22.59
FBgn0020513	Paics	164.8	152.19	152.03	162.64	277.66	256.11	145.28	150.05	128.29	159.02	165.95	175.1
FBgn0034920	CG5597	70.34	61.97	61.35	84.81	103.57	99.07	76.95	81.67	69.39	58.74	67.79	81.45
novel6	#N/A	1	1	1	1.19	1.32	1.94	1	1.26	1	1.47	1	1.18
novel262	#N/A	1	2.47	1	2.24	1.65	2.74	1	3.03	1	1	1	1.39
FBgn0035022	CG11413	1.88	1.44	1.15	1	2.08	3.55	2.33	2.09	1.18	1.54	1.81	3.17
FBgn0035410	MnM	3.84	3.94	3.44	5.17	5.37	6.1	6.98	7.05	6.63	5.69	5.64	6.27
FBgn0000108	Appl	2.67	2.48	2.76	3.51	4.27	3.95	2.82	3	2.66	2.67	2.73	2.99
FBgn0032210	CYLD	15.15	13.7	14.17	19.9	22.44	21.43	15.67	16.36	17.56	14.92	15.05	14.44
FBgn0288229	CG3164	116.95	108.02	117.49	150.42	173.78	183.37	149.5	150.75	132.39	138.06	137.88	150.36
FBgn0036552	CG17028	3.24	3.14	3.66	4.12	5	5.76	2.48	4.87	3.31	3.89	5.26	6.27
FBgn0015561	unpg	1	1	1.03	1.17	1.56	1.76	1	1.17	1	1	1	1
FBgn0086346	ALiX	51.5	52.14	53.49	78.66	74.57	79.59	51.59	50.48	49.64	55.29	58.81	61.22
FBgn0260499	qvr	5.52	5.12	6.76	7.89	8.77	9.12	5.33	6.84	6.22	5.28	5.9	6.17
FBgn0050147	Hil	3.98	4.41	4.29	5.57	6.8	6.41	4.42	4.69	4.01	4.44	3.89	4.66
FBgn0261788	Ank2	5.99	5.51	6.7	8.08	9.01	9.85	7.62	9.71	6.14	6.64	7.53	7.85
FBgn0262022	CG42833	36.84	19.01	36.56	42.56	43.5	50.71	21.59	30.93	24.05	31.9	39.18	42.62
FBgn0037375	kat-60L1	1	1	1	1.66	1.42	1.36	1.27	1	1.24	1.05	1.05	1.43
FBgn0036145	CG7607	24.38	19.21	24.05	27.74	41.18	31.16	25.07	26.99	26.51	18.37	27.49	23.06
FBgn0260026	CG42494	2.25	1	1.65	2.23	2.16	2.86	1	1.66	1	1	1	1.41
FBgn0286783	Etf-QO	45.48	46.04	42.52	67.4	64.88	65.96	50.36	48.18	47.95	52.57	48.11	54.63
FBgn0267795	Frl	15.02	15.15	14.73	24.46	21.36	20.5	18.6	18.49	20.09	33.7	28.93	32.52
FBgn0016976	stnA	1	1	1	1.18	1.59	1.66	1	1.16	1.24	1.16	1.29	1.14
FBgn0032879	CarT	1.4	1	1.21	1.55	2.13	1.65	1.41	1.48	1.58	1.57	1.25	2.02
FBgn0014073	Tie	2.42	2.61	2.93	3.69	4.02	4.04	2.46	3.38	2.46	2.79	2.95	2.96
FBgn0050022	CG30022	18.98	21.36	17.43	30.49	27.31	27.44	23.27	23.11	22.26	26.1	27.72	28.96
FBgn0042175	CG18858	51.21	49.73	60.49	76.5	78.57	83	53.75	54.93	54.53	48.06	51.27	55.65
FBgn0033434	CG1902	34.81	32.32	34.43	47.8	50.63	51.32	31.02	32.55	33.74	39.55	37.34	39.71
FBgn0037518	CG2641	6.45	7.44	5.75	11.76	8.95	8.24	5.82	6	5.93	7.8	7.5	7.78
FBgn0034399	CG15083	113.68	117.07	113.43	161.51	158.07	187.73	123.62	128.02	139.55	123.78	140.33	138.46
FBgn0034475	Obp56h	1	1	1	1	2.13	1.29	1	1	1	1	1	1
FBgn0039694	fig	1	1	1	1	1.21	2.21	1	1	1	1	1	1
FBgn0037786	Alp13	1	1	1	1.27	1	2.15	1	1	1	1.31	1.58	1.01
FBgn0030799	CG4872	8.89	6.63	6.18	10.9	11.04	10.02	5.91	6.15	6.21	8.47	7.8	9.89
FBgn0039620	wat	14.22	14.5	14.47	18.78	22.6	22.21	15.83	19.69	15.74	16.09	16.29	17.3
FBgn0035982	CG4461	207.52	176.95	196.44	247.76	302.44	304.83	178.8	218.69	187.99	170.81	205.4	279.34
FBgn0032793	CG10189	9.12	7	10.18	11.48	14.68	12.55	11.6	12.02	10.48	8.01	8.06	11.35
FBgn0031306	CG4577	10.17	9.31	9.67	12.57	14.64	15.69	10.87	12.61	10.79	9.18	10.82	13.99
FBgn0028983	Spn55B	29.1	24.14	22.72	30.75	37.02	44	20.92	21.31	25.78	27.6	30.18	34.68
FBgn0028371	jbug	11.68	11.68	11.03	15.96	16.98	17.65	11.61	13.34	11.05	10.87	11.48	11.9
FBgn0039800	Npc2g	412.77	343.06	371.3	368.68	651.92	637.01	558.45	598.88	527.04	450.97	460.79	605.35
FBgn0037817	Cyp12e1	4.35	3.78	3.79	4.61	6.09	6.83	2.75	3.45	2.53	3.16	4.6	3.83
FBgn0039856	CG1774	12.24	12.95	14.3	17.15	20.62	20.3	29.31	25.75	24.42	20	18.86	21.51
FBgn0039543	CROT	41.68	44.37	38.31	63.83	59.87	58.91	36.22	33.38	35.63	40.38	39.51	37.42
FBgn0031990	PAPLA1	24.39	23.35	21.42	34.82	33.5	33.21	21.2	22.23	24	23.42	25.14	23.68
FBgn0035505	Teh2	2.63	2.11	3.26	3.13	3.98	4.63	2.44	2.99	2.6	2.58	2.16	2.63
FBgn0035719	tow	1.04	1	1.34	1.94	1.16	1.86	1	1.22	1.28	1	1.05	1.38
FBgn0034849	CG3500	29.51	32.9	29.03	47.63	45.26	41.29	29.69	33.74	27.38	34.72	33.76	37.74
FBgn0032834	CG13965	6.88	5.23	6.16	8.68	9.01	9.1	15.3	12.04	9.99	14.42	12.66	12.08
FBgn0038331	Ccm3	41.74	43.08	40.54	60.01	62.75	61.01	50.89	58.48	52.6	55.89	56.24	58.32
FBgn0005672	spi	34.13	37.05	37.55	51.61	53.17	54.51	34.99	38.04	35.06	33.89	37.92	41.36
FBgn0038072	CG6225	4.53	4.95	4.95	6.28	7.45	7.41	4.12	5.73	4.84	4.06	5.1	5.78
FBgn0004575	Syn	1.8	2.2	2.22	2.52	3.27	3.32	2.44	2.7	2.46	2.22	2.25	2.33
FBgn0028418	Lk	7.44	5.23	5.5	7.43	9.66	9.51	8.96	9.35	5.66	6.52	7.43	8.57
FBgn0033760	CG8785	9.91	8.89	9.68	12.8	13.35	15.54	11.5	8.38	13.96	17.04	24.87	22.48
FBgn0264294	Cyt-b5	474.04	483.02	480.96	650.5	707.25	746.07	507.47	523.34	491.35	511.6	554.87	564.36
FBgn0035521	VhaM9.7-a	14.1	11.84	9.99	12.72	18.89	20.95	12.4	9.79	11.2	12.32	9.99	10.3
FBgn0041092	tai	3.46	3.39	3.63	5.07	5.05	5.2	3.44	3.75	3.53	4.2	4.15	3.84
FBgn0000489	Pka-C3	13.06	11.78	12.52	16.22	17.82	20.55	12.71	15.02	11.84	10.15	11.35	10.13
FBgn0040735	BomT2	174.48	143.72	183.43	147.68	314.59	270.66	111.24	114.69	108.2	90.44	127.34	132.69
FBgn0266489	CG45088	6.4	7.35	6.76	10.01	9.9	10.04	6.92	7.84	5.8	6.37	5.89	8.61
FBgn0053260	Tsen34	1	2.89	1	3.43	2.71	1	1	2.28	1	1	1.16	1
FBgn0036101	NijA	7.92	5.96	7.6	9.23	11.91	10.21	7.57	8.97	7.25	5.64	4.32	5.94
FBgn0003209	raw	20.03	19.94	18.69	30.35	27.6	27.64	20.01	18.92	21.08	20.89	22.13	23.86
FBgn0035649	CG10483	2.72	2.27	2.17	2.86	3.41	4.17	1.59	2.66	1.89	1.65	1.73	2.37
FBgn0260442	rhea	24.54	22.47	22.16	32.2	32.58	36.04	20.91	24.12	23.2	26.34	27.05	27.1
FBgn0034720	Liprin-gamma	3.32	3.03	3.45	4.01	5.31	4.96	3.02	3.77	3.48	3.01	3.36	3.82
FBgn0033388	CG8046	1.03	1	1.19	1.07	1.96	1.66	1	1	1	1	1.22	1.11
FBgn0265959	rdgC	2.36	1.86	2.4	2.59	3.2	3.85	2.38	2.4	2.78	1.94	2.05	2.92
FBgn0040733	BomS6	3375.15	3414.56	3460.66	4069.6	6063.79	4792.51	3115.5	3376.47	2676.47	1429.78	1731.63	2542.57
FBgn0033221	CG12825	49.53	47.99	47.31	62.58	73.8	74.5	47.15	55.26	47.78	53.91	59.57	63.28
FBgn0033031	CG8245	2.81	3.38	3.48	4.54	3.91	5.63	3.43	3.47	3.25	3.39	4.01	3.25
FBgn0032505	CG16826	944.9	1005.52	1079.95	1176.14	1550.34	1685.78	906.22	1134.94	981.34	1024.46	928.74	1238.2
FBgn0005771	noc	7.61	7.07	7.95	9.87	10.69	12.37	7.65	9.64	6.95	7.48	8.71	9.43
FBgn0004569	aos	4.44	4.47	4.6	5.84	6.64	7.16	4.71	5.13	4.82	4.34	4.81	3.85
FBgn0267728	otk2	1	1	1	1.08	1.24	2.04	1	1.2	1	1.01	1.16	1
FBgn0015571	alpha-Est3	22.04	23.23	24.12	33.15	34.01	33.68	25.56	26.87	22.8	24.61	25.74	27.39
FBgn0063649	CG6006	2.21	2.51	1.79	3.32	3.12	3.02	2.14	2.2	2.03	1.9	2.16	2.63
FBgn0030425	Nep6	28.61	24.25	28.03	30.17	40.72	46.65	28.04	31.81	24.55	29.45	31.94	35.79
FBgn0029762	NAAT1	9.4	8.96	8.84	11.67	13.23	14.62	11.76	11.68	11.03	9.42	10.25	10.54
FBgn0030158	CG9686	43.25	51.08	48.9	55.92	72.17	79.94	44.97	60.44	44.04	40.52	36.56	42.3
FBgn0028886	CG15279	8.64	8.81	8.82	11.73	13.48	12.94	8.34	8.44	7.76	8.53	9.96	10.19
FBgn0005619	Hdc	1.42	1.38	1.14	1.71	2.16	1.85	1.36	1.66	1.39	1.55	1.15	2.13
FBgn0039734	Tace	1.11	1.07	1.1	1.17	1.69	1.9	1	1	1	1.16	1	1.12
FBgn0260657	CG42540	2.26	2.13	2.2	2.51	3.19	3.86	3.54	3.44	2.35	1.99	2.66	3.05
FBgn0026255	clumsy	4.79	3.99	5.68	5.25	7.43	8.29	4.61	6.26	4.21	3.61	4.04	3.43
novel16	#N/A	1	1	1	2.35	1	1	1	1.26	1	1	1	1.8
FBgn0027598	cindr	39.43	39.19	38.64	52.46	57.63	59.91	41.06	39.99	39.23	49.25	49.86	52.08
FBgn0039944	CG17162	16.35	18.98	15.45	29.18	23.2	21.22	19.21	19.96	22.27	20.3	19.86	17.92
FBgn0264990	CG44141	44.64	35.65	40.33	46.99	68.24	59.59	39.98	40.04	28.34	32.13	34.35	44.33
FBgn0264989	CG44140	44.64	35.65	40.33	46.99	68.24	59.59	39.98	40.04	28.34	32.13	34.35	44.33
FBgn0261714	Cpn	3.29	3.28	2.89	4.51	4.67	4.53	3.2	3.63	2.45	2.88	3.03	3.2
FBgn0030613	Rab3-GEF	1.42	1.2	1.12	1.65	1.91	1.86	1.05	1.18	1.22	1.33	1.16	1.35
FBgn0051632	sens-2	1.1	1.23	1.06	1.47	1.66	1.78	1	1.27	1.23	1	1	1.34
FBgn0033665	Zip48C	20.23	19.26	20.16	29.2	27.43	29.67	22.02	24.43	20.24	22.33	21.35	22.65
FBgn0051140	CG31140	1.78	1.82	2.13	2.79	2.51	2.99	2.77	2.91	3.25	2.88	2.39	2.76
FBgn0012051	CalpA	15.9	16.99	18.91	24.47	24.61	25.85	17.64	18.64	16.25	17.93	18.8	20.18
FBgn0259219	CG42319	20.99	17.22	20.43	24.46	30.03	30.32	20.16	24.05	17.67	13.69	20.39	19.66
novel245	#N/A	11.48	11.34	11.96	10.28	20.98	19.01	6.11	11.12	7.47	4.95	6.7	12.69
FBgn0000715	FMRFa	4.37	3.78	4.56	4.61	6.52	7.24	6.15	4.76	3.3	3.78	4.43	6.93
FBgn0003250	Rh4	67.16	69.73	77.95	97.06	112.67	100.69	88.79	92.65	79.63	61.51	68.24	82.92
FBgn0031907	CG5171	37.13	31.3	31.98	38.89	50.22	55.95	50.65	52.15	44.72	41.95	37.61	41.15
FBgn0266450	Kr-h1	8.53	9.45	9.04	10.89	14.07	14.07	9.3	8.94	10.88	10.11	10.67	10.31
FBgn0000121	Arr2	535.76	496.13	526.51	650.94	782.44	816.65	645.05	623.88	562.35	484.81	511.18	642.1
FBgn0033826	CG4734	35.72	35.57	32.08	36.7	51.77	60.74	55.36	55.62	33.5	81.82	73.24	104.56
FBgn0037488	CG14607	5.28	3.99	5.39	6.22	6.08	8.86	5.73	6.28	5.68	4.32	4.81	4.77
FBgn0035839	CG7550	13.77	18.22	18.08	26.04	23.86	22.37	17.93	19.25	18.7	20.49	22.97	22.31
novel336	#N/A	1	1	1	1.19	1.35	1.79	1	1	1	1	1	1.12
FBgn0085419	Rgk2	1	1	1	1.35	1.55	1.43	1	1.23	1	1	1	1.43
FBgn0038143	CG9813	21.45	21.61	21.3	26.99	33.43	32.47	23.97	24.65	22.85	19.2	20.21	27.37
FBgn0265313	CG44286	31.41	32.8	34.08	44.04	50.22	47.59	40.77	34.98	32.41	33.18	32.39	36.6
FBgn0040608	CG14246	6.17	5.94	9.51	9.66	13.3	8.24	8.96	5.5	7.62	7.44	10.21	11.5
FBgn0042135	Gdap2	108.46	107.89	103.21	148.61	151.68	160.84	101.49	106.61	99.64	106.53	108.28	116.19
FBgn0036713	Mip	2.2	1.92	2.32	2.53	2.8	3.96	1.52	2.59	2.12	1.94	1.52	2.55
FBgn0036302	sowah	25.59	27.11	25.05	38.47	35.44	38.23	26.21	30.52	28.33	27.93	30.3	32.51
FBgn0015589	Apc	12.88	13.18	12.45	18.13	17.77	19.64	10.7	11.41	11.47	12.7	11.86	12.81
FBgn0030742	CG9919	1.86	2.32	3.24	2.83	3.97	3.9	2.48	3.19	1.94	2.84	3.05	3.22
FBgn0032665	CG15152	38.37	33.66	37.68	35.86	60.96	61.36	39.7	33.51	33.04	44.14	38.3	50.29
FBgn0051119	HDAC11	5.12	5.41	4.42	7.27	7.55	6.72	4.92	5.47	3.45	5.81	5.53	5.08
FBgn0028853	CG15263	8.3	5.5	11.82	8.87	15.07	12.97	2	8.58	1	1	1	1.36
FBgn0039022	Nepl13	1.68	1.71	2.04	1.9	2.86	3.06	2.33	2.78	2	2.8	3.38	2.25
FBgn0027550	CG6495	3.68	3.76	4.12	5.4	4.56	6.68	2.84	3.02	2.67	4.56	5.12	4.43
FBgn0087012	5-HT2A	1.77	1.77	1.88	2.11	2.73	2.96	1.38	1.91	1.5	1.2	1.61	1.87
FBgn0027491	Cdk5alpha	4.06	4.64	4.14	6	6.47	6	4.67	4.8	4.48	4.42	5.43	5.18
FBgn0023507	D2hgdh	53.06	49	54.77	60.73	84.59	80.18	74.24	81.83	65.97	64.67	66.45	84.06
FBgn0031484	CG3165	35.83	42.67	38.45	59.9	56.18	52.07	37.4	38.49	40.62	43.79	41.44	42.55
FBgn0284235	CG46319	15.78	15.9	15.35	21.09	22.16	24.36	16.98	20.75	17.25	18.17	17.32	19.32
FBgn0050069	Sdb	7.41	7.24	7.71	9.95	10.1	12.08	8.87	9.65	8.25	7.15	9.37	8.07
FBgn0000042	Act5C	1403.48	1362.03	1265.56	1879.43	1874.92	2036.74	1288.35	1339.67	1260.29	1787.38	1734.77	1800.05
FBgn0038130	CG8630	2.28	2.1	2.86	3.36	3.43	3.61	2.71	2.86	2.13	3	2.71	2.94
FBgn0034382	CG18609	27.83	31.52	32.23	38.92	43.66	48.97	36.2	34.65	33.44	19.17	20.27	33.07
FBgn0026593	CG5707	34.53	32.8	29.76	42.47	45.53	51.43	35.19	40.95	33.62	40.52	33.3	43.54
FBgn0040532	CG8369	169.73	170.71	177.22	201.51	244.85	296.96	204.43	254.76	201.5	178.79	192.47	214.27
FBgn0015221	Fer2LCH	655.82	571.51	602.77	822.41	879.57	925	715.98	772.67	682.82	642.26	668.21	729.48
FBgn0036805	Chmp1	84.43	92.54	92.11	125.59	130.7	129.82	99.36	106.34	99.59	95.89	104.19	100.19
FBgn0013674	mt:CoI	6849.51	6225.72	7417.9	8075.27	10193.5	11123.6	10374.8	10326.5	9087.99	7548.93	8264.3	9184.88
FBgn0263258	chas	7.71	7.47	7.48	9.84	10.33	12.32	7.11	7.16	6.14	7.46	7.5	9.17
FBgn0031945	CG7191	1.11	1	1.21	1.3	2.15	1.31	1	1.35	1.6	1.01	1.34	1.07
FBgn0283461	Drs	1185.59	1095.89	1199.14	1544.87	1665.55	1779.4	1160.4	1152.82	956.06	939.02	1034.08	1272.51
FBgn0039938	Sox102F	4.24	4.43	5.01	4.7	7.25	7.66	5.81	6.68	5.66	6.05	6.44	6.81
FBgn0261461	RhoGAP18B	26.28	25.95	24.11	39.23	34.55	35.57	26.81	25.06	24.64	26.15	25.7	26.15
FBgn0031649	hoe2	3.01	2.71	2.56	3.21	3.87	4.78	2.86	2.54	2.62	2.03	2.91	3.53
FBgn0033132	Tsp42Ej	23.94	26.52	29.84	33.01	38.64	43.34	26.34	33.13	27.43	24.1	24.37	30.89
FBgn0019890	Smg5	25.46	24.79	25.27	33.61	37.25	37.27	26.28	27.67	25.97	24.2	24.38	25.39
FBgn0038173	Adgf-C	1.58	1.15	1.56	1.94	1.91	2.29	1.27	1.79	1.69	1.05	1.2	1.35
FBgn0040031	CG12061	1.61	1.23	1.22	1.15	2.41	2.25	1.26	1.51	2.31	1	1.37	1.38
FBgn0024943	PIP82	3.37	2.66	4.09	4.7	4.75	5.03	4.3	3.64	3.59	3.84	3.22	4.63
novel72	#N/A	1	1	4.45	1	2.67	5.55	5.83	1	1	9.84	1	1
FBgn0035265	PIG-Wb	4.98	2.98	4.3	5.72	5.85	5.95	9.84	8.43	8.6	6.95	7.44	7.34
FBgn0001150	gt	1.5	1.4	2.23	2.04	3.32	1.97	1.56	1.99	1.57	1.21	1.78	2.67
FBgn0026077	Gasp	8.12	7.66	7.71	8.97	12.25	12.34	10.32	12.32	9.44	7.85	9.08	11.57
FBgn0003892	ptc	3.47	2.14	2	3.62	3.46	3.79	3.81	2.53	2.09	2.51	3.43	3.31
FBgn0039495	CG5909	3.53	3.11	3.12	4.95	3.8	5.19	2.28	2.32	1.97	2.14	2.65	2.52
FBgn0031689	Cyp28d1	37.2	38.12	35.94	43.15	56.67	59.07	29.32	37.28	22.44	23.7	19.53	21.9
FBgn0050108	CG30108	9.05	7.94	8.1	11.79	12.47	11.56	6.96	7.49	5.47	12.06	11.47	14.96
FBgn0003714	tko	79.01	76.93	80.97	113.34	111.28	113.59	124.08	106.74	120.12	105.91	117.64	108.61
FBgn0038391	GATAe	6.95	6.05	5.78	8.25	9.12	9.43	5.7	6	4.68	6.19	4.57	7.66
FBgn0003460	so	1.58	1.51	1.36	1.79	2.25	2.31	1.61	1.42	1.1	1.4	1.37	1.2
FBgn0045038	Proc	3.7	3.52	2.69	3.96	4.95	5.23	3.84	5.94	3.81	3.17	3.98	5.52
FBgn0265356	tn	15.72	13.84	16.36	20.67	21.6	23.23	17.39	18.92	14.68	15.22	15.15	19.56
FBgn0036509	CG7739	24.35	25.12	23.31	32.74	34.91	36.16	26.58	28.06	27.15	29	26.08	30.99
FBgn0028546	ics	71.23	79.31	73.2	114.61	105.27	99.17	77.06	83.53	79.35	85.6	88.88	92.27
FBgn0263593	Lpin	38.29	33.19	36.93	47.28	51.8	55.49	40.82	40.89	36.91	39.44	38.51	41.13
FBgn0040734	BomS5	275.17	144.75	208.75	437.35	268.19	190.59	388.71	148.27	160.2	144.53	169.67	121.22
FBgn0025702	Srpk79D	6.73	6.21	7.64	9.17	9.52	10.64	6.43	7.26	5.92	5.34	6.06	6.95
FBgn0260635	Diap1	95.57	102.26	100.82	144.64	138.49	142.35	103.06	101.26	92.59	85.64	88.63	99.95
FBgn0034577	cpa	66.07	65.76	64.9	93.05	93.28	93.85	68.78	70.09	73.4	75.17	79.58	80.76
novel160	#N/A	1	1	1.07	1	2.37	1	2.19	1	1	1	1.64	2.05
FBgn0037206	CG12768	1	1	1.19	1.13	1.38	2.03	1	1	1	1	1	1.12
FBgn0031627	fipi	2.19	3.24	2.63	3.4	3.76	4.31	3.8	3.22	2.53	2.67	2.4	2.91
FBgn0250871	pot	3.18	3.16	3.37	4.77	4.5	4.54	3.15	3.89	3.07	3.1	2.61	3.19
novel161	#N/A	2.15	2.66	3.22	3.99	3.75	3.68	3.73	3.17	3.45	2.87	3.77	2.69
FBgn0022709	Ak1	90.29	80.37	91.27	110.24	130.06	132.05	76.32	82.04	66.72	73.41	73.49	92.2
FBgn0037279	Gmppb	37.42	37.58	36.81	49.33	52.05	57.55	34.68	37.67	36.19	38.59	41.12	41.37
FBgn0261563	wb	1.16	1	1.14	1.39	1.61	1.69	1.08	1.18	1.18	1	1.01	1.46
FBgn0086687	Desat1	644.45	630.21	636.32	816.83	939.95	959.05	792.37	829.7	716.17	673.01	643.86	833.04
FBgn0038739	CG4686	70.79	70.26	69.05	118.13	99.7	80.68	84.73	94.22	86.25	147.41	126.87	137.12
FBgn0037293	RabGGTa	19.93	21.16	19.35	25.32	27.5	33.05	19.84	18.8	19.57	21.42	21.72	23.01
FBgn0051326	CG31326	18.43	16.18	19.99	21.81	27.83	27.92	31.95	34.06	21.5	22.67	22.23	26.9
FBgn0046878	Obp83cd	3.21	5.04	3.46	4.36	5.61	6.66	2.66	2.63	2.67	2.64	5.03	4.22
FBgn0013770	Cp1	515.65	535.95	526.43	722.18	760.48	757.98	515.55	541.37	493.32	496.59	467.1	497.29
FBgn0036814	CG14073	13.71	15	12.85	22.9	18.46	17.64	17.07	18.77	20.81	26.9	27.56	22.6
FBgn0000120	Arr1	194.43	193.5	207.98	246.16	287.55	312.05	214.24	218.3	198.16	169.71	179.56	220.21
FBgn0032167	CG5853	39.41	25.79	38.23	40.54	48.55	57.68	42.3	39.1	34.44	38.89	35.11	34.92
FBgn0263930	dally	7.4	6.95	7.15	9.29	10.66	10.55	6.94	7.64	6.35	7.03	8.08	8.3
FBgn0002733	E(spl)mbeta-HLH	11.03	8.21	10.14	9.76	13.51	18.4	9.43	10.55	7.6	7.94	7.44	10.31
FBgn0086656	shrb	89.84	92.69	99.09	131.48	130.52	137.24	103.14	101.6	94.1	91.17	104.73	111.15
FBgn0034693	flap	16.12	12.7	14.58	18	20.38	23.13	15.07	17.52	12.91	13.67	13.44	14.19
FBgn0033873	CG6337	8.85	7.1	8.16	9.62	10.72	13.83	6.48	7.21	5.56	17.24	14.36	14.97
FBgn0034389	Mctp	18.26	20.73	19.16	30.76	25.51	26.12	18.7	20.45	20.45	21.21	21.85	21.61
novel234	#N/A	1	1	1	1	1	2.25	1	1.01	1	1	1	1
FBgn0040092	lectin-46Cb	1	1	1	1.47	1.14	1.64	1	1	1	1	1	1.22
FBgn0034951	CG3860	39.64	39.49	36.63	52.6	55.58	55.81	39.07	40.43	40.62	42.2	41.52	45.8
FBgn0004449	Ten-m	3.44	3.59	3.22	4.95	4.95	4.62	3.19	3.86	3.93	4.17	3.98	4.21
FBgn0040475	SH3PX1	55.03	50.54	51.27	76.18	71.33	74.61	50.06	47.67	48.47	52.69	55.93	56.5
FBgn0004397	Vinc	34.2	34.57	34.42	47.26	48.53	50.34	33.04	33.87	33.29	38.41	37.69	41.01
FBgn0020278	loco	13.4	12.26	11.55	17.5	16.61	18.58	12.42	13.02	11.55	11.9	13.84	13.65
FBgn0024315	Picot	62.33	54.05	57.94	73.74	82.96	90.07	49.23	56.22	55.73	47.46	47.81	56.57
FBgn0028743	Dhit	12.43	12.2	12.61	16.99	17.17	18.55	13.62	16.21	15.6	23.9	23.3	20.48
FBgn0031267	Ipk2	49.49	55	51.97	74.08	72.27	74.94	49.83	52.59	44.57	57.29	56.79	57.83
FBgn0036799	CG13380	14.84	15.52	13.26	24.21	20.62	16.86	15.01	15.34	20.32	18.53	18.13	17.21
FBgn0035917	Zasp66	159.85	159.61	179.72	223.5	234.96	247.44	175.7	190.46	152.63	164.13	152.96	214.2
novel7	#N/A	1	1	1	1	2.24	1	1	1	1	1	1	1
FBgn0033958	jef	1.13	1.43	1.49	1.64	1.98	2.1	1	1.14	1.3	1.6	1.78	1.69
FBgn0046876	Obp83ef	7.13	8.04	8.28	9.07	11.45	12.58	5.22	7.52	6.26	5.25	5.54	7.67
FBgn0036872	CG12519	1.21	1.61	1.7	1	3.31	2.07	2.18	1	1.72	1.91	1.64	1.93
FBgn0260995	dpr21	3.07	2.41	3.08	2.47	4.06	5.55	4.08	3.04	3.64	3.68	2.53	3.17
FBgn0011754	PhKgamma	73.91	70.57	67.9	99.01	100.45	100.2	68	70.38	67.08	68.49	68.35	74.29
FBgn0019968	Khc-73	12.37	11.74	11.31	16.48	16.23	17.25	11.1	11.89	11.32	12.5	11.41	12.61
FBgn0031937	CG13795	5.88	5.72	4.68	5.55	8.17	9.24	6.47	5.66	5.97	9.55	8.05	6.94
FBgn0036287	CG10663	1	1	1	1.1	1.26	1.87	1	1	1	1	1	1
FBgn0035146	CG13893	8.02	6.99	6.8	9.24	10.49	11.02	7.33	9.62	8.04	7.67	6.83	7.17
FBgn0030960	Atg101	12.86	10.73	15.94	16.45	19.06	20.22	14.28	15.31	14.04	12.5	14.22	14.44
novel422	#N/A	13161.6	13390.2	15138.4	15691.6	20776.5	22274.5	18688.4	20008.3	19824.2	16337.1	18055.4	18575.2
novel214	#N/A	2.43	1.11	1.4	3.47	2.49	1	1	1.9	1.23	1.24	1	1.27
FBgn0052225	CG32225	3.33	2.37	3.3	4.35	4.12	4.21	2.97	4.24	3.33	1.91	3.4	3.67
FBgn0033250	CG14762	15.14	13.4	12.82	14.34	22.96	20.97	12.09	13.03	11.16	11.9	15.6	15.13
novel261	#N/A	1.64	1.3	1	1.69	1.46	2.4	2.82	1.84	1.8	4.17	3.17	2.53
FBgn0051116	ClC-a	11.95	10.63	12.13	15.13	16.28	17.48	10.17	10.08	10.96	9.34	8.53	10.77
FBgn0053203	CG33203	2.77	3.05	3.02	4.08	3.78	4.59	2.76	2.38	2.52	2.7	3.15	2.6
FBgn0004687	Mlc-c	143.6	142.48	142.96	188.34	200	215.89	140.8	152.86	142.91	164.93	174.99	172
FBgn0032262	CG7384	49.93	52.81	45.39	70.75	72.11	65.72	45.16	45.9	50.3	50.27	52.31	48.67
FBgn0040786	CG14104	22.26	21.67	13.78	22.28	23.53	35.42	15.11	28.81	29.42	22.16	24.23	30.3
FBgn0016715	Reg-2	24.31	24.42	24.67	22.37	41.14	39.79	27.33	30.75	26.24	31.11	33.26	41.88
FBgn0261802	CG42748	18.64	19.44	19.18	27.48	26.82	26.16	19.25	19.39	20.85	22.52	23.12	21.93
FBgn0031488	Ccdc85	2.74	2.48	2.73	3.95	3.29	3.93	1.85	2.13	1.78	2.13	2.25	2.16
FBgn0040350	CG3690	10.7	9.46	11.05	14.94	13.29	15.62	13.51	15.49	15.02	13.22	10.08	12.31
FBgn0052311	zormin	11.58	10.48	11.19	14.83	15.77	16.11	12.25	13.46	11.27	9.84	10.84	12.67
FBgn0087011	CG41520	3.77	3.49	3.96	5.3	5.3	5.16	3.97	3.88	2.67	3.67	3.16	3.88
FBgn0023550	FarO	5.15	5.3	6.01	5.37	8.28	9.46	5.26	5.48	3.74	7.36	6.97	5.34
FBgn0030358	Pdzd8	1.29	1.26	1.19	1.53	2.06	1.66	1.21	1	1	1	1.17	1.33
FBgn0052694	CG32694	7.2	7.15	7.43	8.8	10.16	11.61	7.49	7.89	6.96	6.39	6.57	6.64
FBgn0026620	tacc	44.11	40.14	44.64	55.6	61.43	63.85	50.24	52.53	56.56	49.76	56.23	55.75
FBgn0262823	hemo	1	1	1	1.34	1.32	1.55	1	1	1	1	1	1
FBgn0262846	CG43210	1	1	1	1.34	1.32	1.55	1	1	1	1	1	1
FBgn0040323	GNBP1	7.18	7.2	8.04	8.91	11.6	10.95	8.74	8.75	7.27	7.9	9.25	11.75
FBgn0032358	Ppt2	31.18	30.13	30.36	43.02	43.67	41.93	32.02	31.93	30.63	24.38	24.82	28.28
FBgn0029830	Grip	2.91	2.6	3.3	4.17	4.04	4.15	2.91	3.08	2.91	2.77	3.46	3.35
FBgn0037664	CG8420	14.65	16.23	14.05	23.95	20.4	18.67	16.08	15.87	18.35	20.29	19.01	15.87
FBgn0033054	CG14591	5.81	5.74	5.65	7.01	7.83	9.28	5.07	7.09	6.21	5.16	6.71	7.16
FBgn0031764	CG9107	34.3	32.47	35.57	51.45	51.13	40.91	35.86	35.14	35.08	39.62	33.81	41.01
FBgn0051248	CG31248	9.53	10.63	10.58	10.91	17.37	14.82	11.7	9.12	9.88	8.96	12.29	10.57
FBgn0015286	Rala	53.41	63.91	52.18	87.05	76.39	74.19	54.41	53.36	55.96	51.48	58.21	53.54
FBgn0035515	CG14997	32.11	31.77	30.4	43.33	43.7	45.13	30.91	34.46	28.82	39.91	39.35	42.07
FBgn0040351	CG11638	2.07	1.75	1.96	2.51	3.03	2.56	1.42	1.92	2.13	1.52	1.58	1.86
FBgn0035409	CG14963	3.92	3.44	4.44	4.68	5.86	5.99	2.19	3.74	3.91	1.7	2.51	2.94
FBgn0028988	Spn42Dd	8.88	10.5	11.06	11.69	15.19	15.76	14.18	14.16	12.34	8.37	11.22	12.62
FBgn0067903	IM18	24.08	2.81	5.51	12.96	9.17	23.25	215.38	28.72	1	375.23	228.94	23.94
FBgn0052187	CG32187	1.27	1	1	1.91	1.38	1.29	1.2	1	1	3.63	2.4	2.38
FBgn0053704	CG33704	1	1	1	1	1.38	1.82	1	1	1	1	1	1
FBgn0010414	SerT	1	1	1	1	1.57	1.63	1	1	1	1	1	1
FBgn0035811	Mcad	225.63	218.76	223.54	281.43	321.53	332.02	256.68	269.95	242.81	319.83	290.31	314.08
FBgn0030927	CG15046	2.5	2.14	1.69	2.99	2.72	3.15	1.53	1.49	1.5	1.22	1.42	1.92
FBgn0015035	Cyp4e3	2.4	1.89	1.6	2.41	3	2.83	10.35	23.31	8.88	57.81	52.4	64.34
FBgn0030259	CG1545	2.55	2.73	2.07	3.08	3.83	3.37	3.53	2.65	2.22	2.66	3.5	4.52
FBgn0036804	Sgf11	34.49	36.26	39.62	62.45	46.67	45.2	36.2	39.22	44.15	50.78	44.99	50.25
FBgn0041094	scyl	66.93	73.37	66.78	99.1	94.01	96.35	53.27	60.95	66.81	80.96	77.13	70.57
FBgn0052687	CG32687	42.9	35.74	37.73	42.08	58.03	62.54	40.22	43.38	41.47	36.09	35.98	42.76
FBgn0002868	MtnA	2992.54	3022.23	3341.19	3870.63	4342.9	4861.67	3061.88	2929.21	3318.39	1509.16	1339.97	1927.99
FBgn0083228	Frq2	3.65	2.94	2.4	3.65	4.04	4.87	1.62	2.56	2.35	2.12	3.01	2.51
FBgn0063368	Gpb5	5.46	3.02	4.24	5.61	6.5	5.66	5.43	4.35	3.51	4.4	5.43	6.32
FBgn0027106	Inx7	22.08	16.34	19.02	21.46	26.41	32.34	17.9	17.03	16.19	20.93	19.76	25.87
FBgn0026084	cib	326.18	353.2	343.34	455.11	465.62	506.11	379.56	383.12	390.67	358.37	391.37	384.05
FBgn0053883	His4:CG33883	142.96	163.32	140.93	243.7	212.4	167.71	95.16	105.6	111.85	114.52	124.67	122.03
FBgn0053889	His4:CG33889	142.96	163.32	140.93	243.7	212.4	167.71	95.16	105.6	111.85	114.52	124.67	122.03
FBgn0053909	His4:CG33909	142.96	163.32	140.93	243.7	212.4	167.71	95.16	105.6	111.85	114.52	124.67	122.03
FBgn0053903	His4:CG33903	142.96	163.32	140.93	243.7	212.4	167.71	95.16	105.6	111.85	114.52	124.67	122.03
FBgn0051611	His4:CG31611	142.96	163.32	140.93	243.7	212.4	167.71	95.16	105.6	111.85	114.52	124.67	122.03
FBgn0053885	His4:CG33885	142.96	163.32	140.93	243.7	212.4	167.71	95.16	105.6	111.85	114.52	124.67	122.03
FBgn0053887	His4:CG33887	142.96	163.32	140.93	243.7	212.4	167.71	95.16	105.6	111.85	114.52	124.67	122.03
FBgn0053901	His4:CG33901	142.96	163.32	140.93	243.7	212.4	167.71	95.16	105.6	111.85	114.52	124.67	122.03
FBgn0053905	His4:CG33905	142.96	163.32	140.93	243.7	212.4	167.71	95.16	105.6	111.85	114.52	124.67	122.03
FBgn0267698	Pak	39.61	42.7	38.49	56.7	54.04	57.65	38.41	41.23	42.46	44.95	45.11	45.51
FBgn0034246	Dcr-2	20.36	19.98	19.78	28.17	27.21	28.42	19.04	20.21	21.16	23.28	24.59	23.33
FBgn0035151	CG17129	7.67	8.2	6.98	12.31	10.22	9.32	6.88	7.85	9.31	8.24	8.88	11.13
FBgn0004839	otk	1	1	1	1.26	1.23	1.69	1	1	1	1.14	1	1
FBgn0035887	Jon66Cii	1	1	1	1	1	2.18	2.2	11.81	2.33	25.68	18.28	32.14
FBgn0031562	CG3604	27.17	25.48	24.03	34.88	37.41	34.49	27.71	27.11	23.8	24.96	22.21	22.19
FBgn0034484	CG11044	2.47	2.76	2.83	3.88	3.92	3.42	4.3	3.5	3.06	2.46	2.63	3.52
FBgn0050345	CG30345	9.56	6.92	9.04	10.39	12.05	13.08	9.84	9.26	8.27	9.36	9.88	8.06
FBgn0259222	CG42322	1.54	2.03	1.79	2.59	2.23	2.64	1.9	1.92	1.8	1.58	2.04	1.87
FBgn0015351	Mettl4	10.93	10.24	10.2	14.08	14.4	15.18	11.23	14.03	11.71	13.16	12.06	16.3
FBgn0040780	Atg10	2.82	2.53	2.45	2.77	3.9	4.18	3.26	3	3.32	3.47	2.89	2.65
FBgn0261545	CG42663	3.27	2.48	3.33	3.94	3.96	4.73	3.42	3.59	2.83	2.88	3.74	2.71
FBgn0033340	CG13751	104.03	105.17	105.02	130.63	153.46	152.94	127.28	113.4	114.23	120.25	135.02	143.02
FBgn0025866	CalpB	25.16	26.13	25.37	37.66	33.43	35.51	21.8	21.64	22.59	22.92	25.69	26.91
FBgn0034931	CG2812	5.57	5.34	4.07	7.7	6.19	6.94	5	5.15	4.47	5.22	4.63	5.2
novel362	#N/A	1	1	1	2.12	1.05	1	1	1	1	1	1	1
FBgn0034398	CG15098	395.74	397.41	440.69	520.37	580.13	614.37	461.74	460.5	405	422.37	450.4	520.23
FBgn0086778	nAChRalpha7	1	1.08	1	1.3	1.36	1.62	1.08	1.34	1.38	1	1	1.34
FBgn0039238	CG7016	6.96	6.02	7.12	7.83	9.9	10.2	9.95	9.07	8.79	7.67	9.28	10.67
FBgn0038516	P5cr-2	38.64	34.62	33.92	36.63	60.16	52.12	31.13	35.87	24.57	33	30.73	33.89
FBgn0039816	CG11317	1.28	1	1.68	1.94	1.64	1.92	1.55	1.94	1.73	1.58	1.26	1.99
novel212	#N/A	1.01	1	1	1	1.62	1.56	1	1	1	1.62	1	1
FBgn0053512	dpr4	1	1.14	1.18	1.26	1.69	1.66	1.22	1.05	1	1.15	1	1
FBgn0040211	hgo	12.3	13.55	12.73	15.29	19	19.25	13.41	20.44	11.09	11.75	12.14	13.79
FBgn0025624	CG4025	18.63	18.27	18.17	25.9	24.31	26.21	15.96	16.5	17.68	14.86	15.25	17.53
FBgn0010240	Lcch3	1	2.13	1	1.65	2.14	1.94	1.33	1.71	1.4	1.16	1.2	2.02
FBgn0287597	CG46466	16.65	17.13	18.73	24.86	23.28	24.71	28.89	28.07	28.61	24.83	23.83	20.99
FBgn0031561	IM33	917.79	762.21	831.78	812.68	1313.92	1357.7	1124.32	1081.42	937.27	1337.59	1508.28	1329.65
FBgn0001291	Jra	47.6	52.11	47.42	70.2	68.99	64.89	46.07	47.53	46.84	52.95	53.28	50.73
FBgn0035538	DopEcR	2.53	2.23	2.89	3.08	3.82	3.71	2.73	2.61	2.17	2.53	2.98	3.12
FBgn0032797	Hasp	13.33	13.78	13.89	16.85	19.23	20.78	14.48	18.03	14.55	10.97	12.15	18.52
FBgn0262794	CG43175	1	1	1	1.78	1	1.38	1	1	1	3.49	7.76	1
FBgn0041096	rols	2.89	2.92	2.39	3.26	4.07	4.04	2.48	2.93	2.49	2.93	3.09	3.26
FBgn0037228	CG1092	8.79	9.08	7.17	8.67	12.26	13.78	5.73	7.39	5.93	7.78	6.79	10.08
FBgn0032847	Taf13	43.67	40.82	45.58	62.64	59.95	57.68	49.5	55.09	52.06	49.03	45.91	54.11
FBgn0038419	CG14879	17.36	12.73	18.05	16.6	24.35	25.75	12.01	11.43	9.24	16.26	17.54	20.1
FBgn0003231	ref(2)P	215.38	228.07	222.65	306.09	298.89	317.9	220.43	228.2	211.61	215.28	220.85	225.91
FBgn0053056	CG33056	27.64	21.94	26.78	28.54	37.15	40.1	21.88	23.37	19.74	24.62	26.59	28.63
FBgn0039081	Irk2	26.46	21.88	25	30.11	33.37	38.1	23.89	26.78	21.25	24.2	25.2	32.21
FBgn0034356	Pepck2	3.07	3.94	3.77	4.74	5.04	5.15	6.66	6	4.73	5.7	5.04	6.3
FBgn0050460	CG30460	3.38	2.67	3.41	4.25	4.42	4.43	3.04	3.21	3.27	3.35	3.45	3.29
FBgn0085370	Pde11	14.89	15.05	13.65	22.23	18.6	19.53	13.91	15.62	17.1	17.02	16.28	13.75
FBgn0034642	CG15674	10.2	8.04	9.46	8.83	12.71	16.8	6.68	7.64	6.4	8.51	10.33	10.9
FBgn0037092	M6	10.39	10.65	10.9	12.85	15.82	15.49	9.76	10.99	10.56	13.3	11.09	13.28
FBgn0025885	Inos	143.93	135.89	144.47	182.65	198.47	205.38	101.16	108.05	87.86	113.38	109.77	135.97
FBgn0085249	CG34220	398.4	341.02	347.49	421.71	492.94	587.45	619.71	691.05	650.23	593.27	624.64	669.82
FBgn0034639	CG15673	12.01	9.49	11.4	12.32	15.16	17.98	9.2	11.6	7.59	10.7	9.62	11.03
FBgn0029093	cathD	291.72	289.63	287.95	375	414.67	411.38	308.9	327.43	289.35	334.38	334.56	366.19
FBgn0051183	CG31183	2.72	2.22	2.27	3.35	3.34	3.27	2.68	2.16	2.35	2.18	2.16	2.71
FBgn0050440	CG30440	9.54	9.94	10.87	13.49	14.69	13.73	13.35	16.83	17.17	14.45	18.32	13.34
FBgn0053891	His4:CG33891	9.83	15.6	10.55	21.55	16.52	11.61	6.11	9.64	7.21	9.16	12.16	10.08
FBgn0053899	His4:CG33899	9.83	15.6	10.55	21.55	16.52	11.61	6.11	9.64	7.21	9.16	12.16	10.08
FBgn0053897	His4:CG33897	9.83	15.6	10.55	21.55	16.52	11.61	6.11	9.64	7.21	9.16	12.16	10.08
FBgn0053893	His4:CG33893	9.83	15.6	10.55	21.55	16.52	11.61	6.11	9.64	7.21	9.16	12.16	10.08
FBgn0053895	His4:CG33895	9.83	15.6	10.55	21.55	16.52	11.61	6.11	9.64	7.21	9.16	12.16	10.08
FBgn0261262	CG42613	3.65	6.08	4.73	7.41	6.31	6.24	7.01	8.71	5.49	5.74	6.33	5.05
FBgn0036232	CG14125	127.96	119.69	133.91	150.24	184.62	191.73	117.63	124.42	109	121.44	110.3	131.99
FBgn0024320	Npc1a	21.01	20.27	20.45	26.37	28.15	30.67	21.88	21.35	20.07	20.42	21.11	22.53
FBgn0039722	Capa	8.18	7.74	7.42	11	10.15	11.06	10.38	10.11	10.14	5.45	8.96	9.38
FBgn0050289	CG30289	1	1	1	1.73	1.31	1.1	1	1	1	1	1	1
FBgn0030174	CG15312	22.8	26.55	21.84	47.46	29.36	21.4	21.18	17.41	20.59	18.41	18.69	16.89
FBgn0029928	CG3032	3.89	4.62	4.67	7.3	5.37	5.51	4.45	5.33	5.01	4.3	3.01	4.1
FBgn0261836	Msp300	16.21	13.33	16.65	19.62	21.43	22.66	14.89	16.15	16.38	13.93	20.4	18.56
FBgn0028862	dao	1.62	2.12	1.27	2.99	2	1.92	1.78	1.51	1.63	1.37	1.3	1.29
FBgn0003975	vg	1.6	1.45	2.28	2.31	2.17	2.87	1.57	1.88	1.31	1.25	1.75	1.78
FBgn0016126	CaMKI	60.96	64.13	66.06	78.16	92.65	92.76	70.73	75.82	71.14	63.28	67.17	66.87
FBgn0262593	Shab	3.52	2.89	3.28	3.85	4.75	4.76	3.16	3.17	3.23	2.5	3.08	3.64
FBgn0033593	Listericin	155.24	129.49	141.36	162.44	189.8	235.22	163.47	164.49	138.98	143.2	173.31	147.98
FBgn0023076	Clk	3.7	2.81	3.43	4.08	4.86	4.76	3.33	3.46	3.76	3.31	4.17	4.18
FBgn0037265	spartin	14.4	12.16	13.69	19.61	17.21	18.64	15.82	17.7	12.57	13.85	17.14	14.02
FBgn0036806	Cyp12c1	14.62	13.06	14.37	18.92	20.08	18.94	10.07	11.37	8.53	11.06	11.5	13.48
FBgn0034663	CG4363	281.15	240.73	261.28	317.18	390.57	371.28	148.73	220.12	82.02	221.38	224.01	260.37
FBgn0031454	HemK2	6.92	6.64	7.18	8.93	9.1	10.54	8.14	8.82	7.92	8.94	8.24	8.42
FBgn0031455	Snapin	6.92	6.64	7.18	8.93	9.1	10.54	8.14	8.82	7.92	8.94	8.24	8.42
FBgn0032694	MESR3	21.36	22.85	23.82	26.71	32.02	34.95	18.94	21.55	18.76	20.22	19.82	21.68
FBgn0050156	CG30156	1	1	1	1.4	1.48	1.25	1	1	1	1	1	1.02
FBgn0037391	CG2017	15.42	14.97	16.82	20.63	21.5	22.84	14.64	14.94	12.29	13.93	13.75	17.56
FBgn0034219	mthl4	1.23	1	2	2.05	1.94	1.83	1.39	1.16	1	1	1.67	1.8
FBgn0051683	CG31683	25.45	27.85	26.34	38.62	34.46	36.49	26	26.67	25.59	28.53	28.03	28.12
FBgn0040071	tara	5	4.18	4.79	6.1	6.67	6.45	5.41	5.57	5.5	5.1	4.97	5.6
FBgn0260470	SP555	1.2	1.55	1.28	1	2.41	2.13	1.84	1.09	1	1	1	1.87
FBgn0034276	Sardh	1.25	1.44	1.18	1.76	1.71	1.85	3.37	2.71	2.07	2.49	2.65	1.78
FBgn0025373	Fpps	49.44	51.12	46.12	67.54	68.46	65.6	49.98	50.79	50.49	54.38	56.26	55.95
FBgn0053872	His2B:CG33872	1	30.6	28.84	36.52	21.51	25.02	17.07	17.3	17.95	20.32	22.95	18.43
FBgn0053874	His2B:CG33874	1	30.6	28.84	36.52	21.51	25.02	17.07	17.3	17.95	20.32	22.95	18.43
FBgn0053876	His2B:CG33876	1	30.6	28.84	36.52	21.51	25.02	17.07	17.3	17.95	20.32	22.95	18.43
FBgn0001123	Galphas	21.89	22.77	22.14	23.9	34.43	33.45	25.01	27.05	23.2	24.13	24.58	27.17
FBgn0005626	ple	5.02	4.07	4.9	6.11	6.16	6.95	6.53	8.61	6.26	9.04	9.88	7.69
FBgn0003741	tra	23.53	23.57	23.86	35.95	27.5	34.02	25.19	30.18	28.95	22.98	25.16	28.04
FBgn0033753	Cyp301a1	1.36	1	1.63	1.7	1.71	2.07	1.68	1.67	1.42	1.27	1.38	1
FBgn0052213	CG32213	1	1	1	1	2.12	1	1	1	1	1	1	1
FBgn0036225	CG5883	1	1	1	1.09	1.34	1.69	1	1	1	1	1	1
FBgn0031253	CG11885	54.42	54.78	51.91	71.18	68.34	81.73	65.73	58.6	60.89	73	72.19	64.25
FBgn0020762	Atet	11.35	9.01	12.05	13.12	15.64	15.73	9.95	11.34	10.11	10.1	8.87	10.45
FBgn0052432	CG32432	1.18	1.66	1.43	1.78	2.04	2.04	1.3	1.6	1.33	1.06	1.04	1.08
FBgn0034200	Gbp2	44.79	39.56	42.81	44.8	62.36	67.2	52	63.05	46.78	46.05	50.41	59.14
FBgn0085425	CG34396	2.33	1.89	1.52	2.57	2.68	2.62	2.77	2.52	2	1.99	2.33	2.6
FBgn0010473	tutl	2	1.84	2.09	2.36	3.1	2.67	1.92	2.42	2.28	1.83	1.98	2.44
FBgn0261547	Exn	15.5	14.95	15.25	20.6	20.06	21.98	13.38	14.63	12.44	17.83	16.64	17.24
FBgn0039637	Ctl2	46.98	50.51	49.79	70.52	65.81	65.53	42.86	40.22	41.47	42.68	40.2	42.91
FBgn0030077	CG15365	1.32	1.87	1.29	1.61	2.8	1.73	1.81	1.34	1.54	1.08	1.07	1.84
FBgn0038095	Cyp304a1	1	1	1	1.43	1.29	1.39	1	1	1	1	1.18	1
FBgn0035245	GC	1.22	1.08	1.16	1.12	1.72	1.9	1.15	1.01	1	1	1.14	1.42
FBgn0014141	cher	43.3	38.32	39.92	49.13	58.62	58.74	36.21	36.96	35.02	44.74	41.06	44.43
FBgn0013733	shot	16.54	15.38	15.63	19.89	20.81	24.43	15.81	18.81	17.01	16.9	17.8	18.13
FBgn0040297	Nhe2	4.06	3.73	4.25	5.12	5.51	5.86	3.76	4.99	3.68	4.41	4.6	5
FBgn0036727	SecCl	9.82	8.09	8.69	11.91	12.08	12.44	7.86	8.12	8.51	7.79	7.49	7.95
novel310	#N/A	6.14	6.6	1	1	1	16.81	1	1	1	21.54	1	26.11
FBgn0035578	CG13707	2.06	1	1.34	2	1.93	2.09	1.97	3.6	3.05	2.16	1.62	2.5
FBgn0035251	Vta1	63.45	61.89	62.23	92.69	80.71	83.19	66.96	64.26	63.18	66.88	62.08	65.11
FBgn0050159	CG30159	52.01	57.45	59.98	73.69	81.46	76.55	51.37	56.52	55.99	59.97	64.14	63.15
FBgn0040588	CG13841	10.97	8.85	11.44	10.22	15.56	16.96	7.94	9.39	7.23	11.85	10.91	13.35
FBgn0266722	Trs33	15.79	18.03	18.25	19.45	28.12	23.61	18.88	17.25	20.26	13.71	17.34	21.68
FBgn0260744	Tango9	56.27	55.89	54.07	77.09	78.18	71.93	49.16	52.8	51.82	51.63	52.97	55.39
FBgn0023540	CG3630	47.71	44.1	40.88	65.46	53	62.88	45.53	51.47	42.25	44.2	45.15	47.32
FBgn0028399	Serinc	72.97	68.77	73.3	91.13	100.21	102.54	80.62	78.01	70.02	71.23	67.5	80.5
FBgn0033683	CG18343	167.17	174.9	134.31	204.06	225.46	221.37	156.98	181.34	168.09	157.34	123.69	99.18
FBgn0038017	CG4115	2.51	1.56	1.61	1.83	2.63	3.3	1.18	1.48	1.58	1.26	1.18	3.27
FBgn0052732	Setd3	34.29	39.33	34.08	57.29	47.05	42.79	38.08	35.28	37.89	35.66	36.08	34.43
FBgn0027594	drpr	34.08	32.88	34.41	45.35	45.09	48.03	29.19	31.11	31.08	37	35.01	36.58
FBgn0259927	CG42450	1.14	1.27	1.09	1.75	1.51	1.52	1	1.18	1.07	1	1	1
FBgn0036395	CG17361	25.31	28.89	27.34	41.21	36.67	33.48	25.46	31.69	34.09	35.84	39.24	33.74
FBgn0004242	Syt1	3.7	4.17	3.98	5.3	5.66	5.22	4.01	4.9	3.69	3.62	3.4	4.07
FBgn0033321	CG8738	6.68	5.19	5.24	6.85	8.64	7.87	4.94	5.58	4.78	6.12	6.47	5.12
FBgn0031031	CG14218	1.24	1.38	2.01	1.65	2.12	2.55	3.93	3.98	3.99	2.28	2.41	2.66
FBgn0041181	Tep3	3.95	3.58	3.68	4.61	4.86	5.83	3.75	3.8	3.2	3.29	3.18	3.9
FBgn0030529	Clic	57.09	61.23	55.7	77.07	77.71	82.73	45.24	51.39	44.06	54.82	56.76	65.12
FBgn0024273	WASp	30.7	31.15	28.77	41.51	39.53	42.64	28.08	28.07	27.13	28.24	26.76	28.13
FBgn0034436	CG11961	36.37	29.23	31.93	37.76	46.38	48.95	35.39	36.09	32.73	44.02	45.15	48.69
FBgn0036183	CG6083	1.94	2.64	2.04	2.34	4.17	2.52	3.62	4.23	2.97	2.56	2.55	2.71
FBgn0033061	SmydA-5	1.03	1	1.02	1	1.78	1.38	1.16	1.03	1.15	1	1	1
FBgn0001250	if	7.47	7.52	6.92	9.28	10.86	9.74	6.2	7.22	6.66	6.03	6.93	7.56
FBgn0000351	cort	28.28	30.49	27.72	44.24	37.74	35.95	43.83	39.4	44.11	46.42	42.61	41.27
FBgn0284081	CG46303	1	1	1	2.06	1	1.03	1	1	1	1	1	1
FBgn0035512	Cpr64Ac	1	1	1	1	2.09	1	1	1	1	1	1	1.43
FBgn0051821	CG31821	9.83	8.56	10.46	11.78	12.14	15.4	9.6	8.87	7.46	9.31	10.49	12
FBgn0267253	CG32700	5.48	6.81	6.76	7.71	7.84	10.41	3.79	3.8	4.24	7.8	9.55	12.66
FBgn0051121	CG31121	1.58	1.65	1.65	2.11	2.19	2.35	1.79	1.7	1.43	1.51	1.14	1.81
FBgn0036666	TSG101	52.71	45.09	48.37	68.07	65.43	65.65	54.39	51.59	47.34	54.82	49.08	51.79
FBgn0037203	slif	59.83	61.09	61.37	94.43	80.21	73.55	101.63	93.3	106.23	102.84	99.93	96.71
FBgn0259176	bun	83.21	87.28	81.81	118.81	110.07	114.53	88.65	92.12	94.08	88.57	87.63	85.17
FBgn0015522	olf186-M	55.79	60.47	53.81	89.46	72.71	69.31	50.49	51.36	48.67	58.11	54.43	55.4
FBgn0287631	CG46491	14.59	11.95	13.32	15.96	17.55	20.74	11.7	11.84	10.16	11.77	11.59	13.75
FBgn0024913	Actbeta	1.1	1.41	1.95	1.71	2.56	1.8	1.61	1.58	1.33	1.38	1.66	1.24
FBgn0002901	mus304	11.37	13.49	11.94	18.23	15.58	16.27	14.41	15.51	17.22	17.24	17.73	15.23
FBgn0011225	jar	49.36	46.31	44.32	64.59	63.28	62.63	45.16	45.73	44.6	53.81	49.94	54.61
FBgn0011674	insc	7.59	6.96	8.02	9.8	9.84	11.07	8.56	7.98	7.95	8.59	7.81	9.67
FBgn0029761	SK	2.02	1.92	1.75	2.32	2.52	2.9	2.44	1.87	1.96	1.53	2.53	2.25
FBgn0037469	Dpck	28.51	24.96	29.56	40.07	36.12	36.62	36.37	31.08	36.83	48.72	49.64	43.03
FBgn0035248	CG13919	11.18	13.4	14.3	18.4	15.49	18.92	16.96	23.39	19.94	19.1	15.47	14.96
FBgn0005659	Ets98B	2.56	2.28	2.39	2.54	3.33	3.95	3.8	4.13	3.65	3.27	3.5	3.3
FBgn0042213	CG18731	23.16	28.8	27.5	37.96	35.46	34.48	29.82	24.32	23.74	14.44	15.39	14.17
FBgn0000045	Act79B	84.78	69.75	66.6	82.42	107.29	110.48	98.64	108.59	72.55	89.68	89.31	105.87
FBgn0262728	Pal2	7.82	7.62	8.45	9.26	11.8	11.37	9.7	11.5	8.24	8.75	8.25	9.86
FBgn0032399	CG6785	2.45	2.9	2.49	3.04	3.72	3.88	2.15	1.86	2.73	2.56	3.36	2.99
FBgn0031645	CG3036	26.36	29.95	27.78	36.62	41.48	36.02	40.04	41.6	44.68	47.63	44.78	53.35
FBgn0020503	CLIP-190	56.47	54.91	62.1	72.11	78.81	84.3	50.28	57.19	52.42	46.28	50.69	50.03
FBgn0016076	vri	20.65	19.24	22.27	26.92	29.06	28.28	18.59	18.05	16.06	16.62	14.71	21.45
FBgn0026872	CG14777	21.69	20.38	24.46	25.44	32.1	32.63	24.27	28.41	19.86	24.04	20.76	27.9
FBgn0027843	CAH2	49.8	49.29	48.51	72.05	59.1	68.86	55.1	54.1	49.68	57.72	53	59.99
FBgn0052638	CG32638	28.78	29.4	26.35	38.26	36.44	39.84	25.22	27.85	29.74	24.32	26.85	28.84
FBgn0262820	CG43191	1.58	1.11	1.31	1.23	1.97	2.22	1.71	1.45	1	1	1	1.32
FBgn0038725	CG6184	1.29	1.3	1.16	1.47	1.64	1.97	1.82	1.5	1.86	1.81	1.24	1.75
FBgn0058263	MFS17	39.93	45.12	38.79	59.57	55.59	52.57	33.53	35.58	38.09	38.06	45.37	38.67
FBgn0037387	CG1213	57.15	57.2	63.74	61.03	90.21	89.9	57.66	63.73	48.4	53.41	57.81	75.37
FBgn0026562	SPARC	116.15	102.89	116.9	123.08	164.64	166.99	135.59	146.36	123.86	118.19	129.11	166.2
novel305	#N/A	1	1.12	1.84	1.66	1.99	1.71	1.31	2.01	1	1.07	1.3	1.38
FBgn0260462	CtsF	192.47	201.76	191.79	266.45	262.22	264.42	199.84	212.84	196.91	176.13	181.75	198.94
FBgn0052625	CG32625	35.83	34.54	34.31	48.38	48.26	45.02	35.23	40.94	35.42	34.46	24.5	32.29
FBgn0031547	Sr-CIV	1.15	1.32	1.41	1.59	1.57	2.09	1.63	1.93	1.85	2.79	1.92	2.04
FBgn0010379	Akt	40.69	42.87	40.87	55.67	55.76	56.87	39.51	40.76	43.27	44.85	46.14	44.8
FBgn0028562	sut2	2.7	2.56	3.17	3.01	4.58	3.81	2.51	2.69	1.86	2.47	2.51	2.58
FBgn0004858	elB	3.9	3.88	4.06	4.86	5.66	5.49	3.52	3.71	4.11	3.68	4.14	4.78
FBgn0041342	Pcyt1	64.3	63.91	61.85	84.7	85.72	86.5	61.4	64.51	59.78	62.54	56.56	66.87
FBgn0040609	CG3348	72.82	81.9	86.64	97.41	102.15	126.54	149.43	128.38	125.01	113.31	103.03	88.52
FBgn0050382	Prosalpha1R	312.11	364.5	345.53	463.62	469.11	447.56	248.58	216.49	267.4	295.19	243.88	295.73
FBgn0051665	wry	1.53	1.43	1.64	1.8	2.26	2.15	1.84	1.67	1.43	1.74	1.71	1.6
FBgn0037409	Osi24	1	1	1	1.33	1.58	1.14	1	1	1	1.42	1.28	1.18
FBgn0030101	CG12118	36.07	38.68	36.25	50.67	49.44	49.73	38.9	38.52	36.32	43.17	39.73	47.26
FBgn0052581	sordd2	13.22	13.64	14.14	18.19	18.41	18.74	38.13	35.29	35.59	45.46	49.82	48.52
FBgn0264606	Fife	1.02	1.14	1.19	1.19	1.68	1.65	1.17	1.34	1.14	1	1	1.01
FBgn0264089	sli	3.6	2.67	2.8	3.64	3.99	4.6	2.47	3.51	2.79	3.95	3.27	3.77
FBgn0026570	CG5704	17.12	19.72	17.24	25.2	25.63	22.07	30.74	34.3	33.27	33.27	31.9	27.1
FBgn0039580	Gfat2	24.05	22.55	23.12	29.27	30.81	33.9	17.61	19.47	18.73	26.83	24.58	26.98
FBgn0014863	Mlp84B	50.81	46.73	51.07	64.74	61.9	73.66	55.49	59.46	52.14	51.81	51.31	60.04
FBgn0000163	baz	9.58	10.2	9	13.57	12.55	12.66	8.6	8.86	9.22	8.44	7.63	8.66
FBgn0031902	Wnt6	1.71	1.71	1.82	2.05	2.55	2.46	1.79	1.95	1	1.63	1.71	1.95
FBgn0030360	CG1806	3.85	2.64	3.36	5.2	4.25	3.82	2.79	2.54	3.3	2.74	3.35	3.6
FBgn0038250	CG3505	9.88	8.3	8.98	10.13	14.33	12.12	12.16	11.17	8.05	9.04	8.75	9.94
FBgn0032021	CG7781	7.33	7.41	8.33	9.75	10.99	10.33	8.54	9.51	6.75	8.73	8.8	10.76
FBgn0015794	Rab18	75.49	76.51	82.9	97.76	107.03	111.56	74.48	80.78	82.67	82.09	87.86	82.94
FBgn0031643	CG3008	31.81	30.5	27.98	44.85	39.87	36.84	26.69	28.97	28.1	27.24	29.5	32.31
FBgn0036834	CG6836	5.56	4.67	6.96	7.65	7.71	7.76	5.9	8.24	5.42	6.08	7.64	7.27
FBgn0014018	Rel	42.9	36.04	37.51	48.24	52.54	55.84	41.62	36.36	35.71	38.62	43.99	38.64
FBgn0032836	CG10680	151.28	125.55	141.03	143.65	209.37	208.9	204.13	216.59	168.61	155.86	196.5	222.9
FBgn0044452	Atg2	19.89	20.68	20.36	27.86	26.19	27.88	23.05	22.49	23.46	23.15	23.8	24.91
FBgn0025632	CG4313	5.52	5.06	3.97	5.73	6.97	6.85	5.49	4.62	5.1	4.35	4.6	5.63
FBgn0085334	CG34305	2.17	4.54	1.12	3.94	3.91	2.67	2.76	3.03	5.83	1	1.28	2.74
FBgn0037071	CG7632	26.02	29.99	26.13	39.67	35.89	34.79	31.93	31.06	30.09	31.18	31.8	34.43
FBgn0261565	Lmpt	50.34	46.66	48.28	60.05	66.53	68.54	49.1	53.38	43.95	52.4	54.75	61.54
FBgn0262057	Spn77Ba	12.98	14.91	14.2	16.03	20.92	19.53	15.12	15.36	12.64	11.57	11.83	13.05
FBgn0052984	CG32984	2.45	2.05	1.85	2.24	3.17	3.11	2.5	2.6	2.9	3.4	2.11	3.21
FBgn0028424	JhI-26	12.26	12.61	14.08	14.28	17.31	20.63	13.94	15.98	12.19	10.55	10.16	11.74
FBgn0004435	Galphaq	49.66	51.72	45.92	63.12	66.18	68.17	47.31	49.79	46.89	45.41	51.64	53.99
FBgn0265266	CG13639	1	1	1	1.24	1	1.78	1	1	1.2	1	1	1.55
FBgn0017581	Lk6	267.96	276.23	278.79	364.34	368.75	369.67	296.56	322.11	296.28	275.78	281.55	304.55
FBgn0030603	CG5541	74.28	76.3	70.84	102.17	96.93	97.56	68.13	69.33	63.73	76.47	74.53	76.98
FBgn0031195	CG17600	18.5	21.37	19.38	29.61	26.33	23.42	20.81	21.78	24.03	25.87	26.34	23.29
FBgn0032704	Jwa	137.39	141.42	136.44	171.29	184.2	200.61	153.06	150.58	144.74	154.45	178.63	177.2
FBgn0037617	nom	8.75	10.5	10.07	12.87	13.57	12.82	15.83	15.85	17.45	15.73	19.06	15.3
FBgn0029835	CG5921	3.54	3.37	3.8	4.59	4.16	5.59	5.34	4.91	3.7	4.06	4.54	5.16
FBgn0003087	pim	115.23	132.14	105.18	174.51	152.14	145.38	122.49	139.52	145.7	128.3	126.71	114.93
FBgn0036741	anchor	23.84	23.86	22.9	31.86	32.58	30.07	24.94	25.37	23.91	24.78	23.55	24.55
FBgn0001263	inaD	17.1	15.3	18.51	20.24	23.83	24.06	18.29	20.57	16.5	15.4	17.31	21.7
FBgn0037623	CG9801	11.31	12.18	11.34	18.44	14.53	13.62	13.36	12.02	12.79	17.27	16.89	15.21
FBgn0052085	CG32085	1	1	1	1.28	1.49	1.24	1	1.22	1	1.29	1	1.13
FBgn0260798	Gprk1	25.8	29.82	30.91	40.09	37.54	38.01	30.38	32.58	36.51	30.46	34.07	28.52
FBgn0024244	drm	4.54	4.15	4.33	5.21	5.95	6.24	3.6	4.9	3.35	4.14	4.95	5.2
FBgn0033730	Cpr49Ag	1	1	1.72	1	2.49	1.48	3.29	1.65	2.2	3.29	2.81	1
FBgn0032774	CG17549	127.8	106.26	127.55	134.13	167.42	181.54	123.25	145.68	116.21	95.5	96.69	114.02
FBgn0027601	pdgy	46.25	46.3	44.05	59.5	59.97	63.01	49.39	49.34	48.63	51.27	48.04	50.24
FBgn0000229	bsk	22.58	25.05	22.83	32.58	30.26	31.26	20.36	21.51	19.24	24.03	22.76	25.87
FBgn0013323	Ptth	3.32	1.95	2.72	3.54	3.43	3.7	1	1.9	1.17	1	1.16	1
FBgn0033226	puml	58.07	64.88	68.3	83.51	87	84.86	59.25	58.97	54.28	52.19	56.9	62.47
FBgn0010105	comm	1.72	2.28	1.43	2.27	2.86	2.12	1.95	2.25	1.35	1.38	1.44	1.58
FBgn0036891	CG9372	17.05	16.31	18.12	20.63	24.07	23.99	19.12	21.79	14.49	14.01	14.95	18.4
FBgn0045823	vsg	141.16	149.31	151.87	175.1	199.59	215.49	153.71	158.15	147.91	149.59	169.17	180.02
FBgn0013342	nSyb	21.51	21.85	21.79	26.11	29.28	31.53	23.92	24.92	23.83	16.25	18.72	21.82
FBgn0040837	CG8620	24.46	25.68	28.32	34.01	39.9	30.73	13.55	15.62	13.81	13.96	17.5	24.77
FBgn0004910	Eip63F-1	15.5	16.02	16.92	18.91	22.6	23.07	14.82	14.05	11.97	10.42	12.27	13.59
FBgn0263456	nwk	4.99	5.2	4.76	5.8	7.41	6.72	5.21	6.39	4.92	5.53	5.57	6.31
FBgn0260450	CalpC	9.32	9.1	9.05	14.04	11.98	10.6	9.44	9.3	8.84	11.41	10.97	12.28
FBgn0030998	CG14195	3.12	4.09	2.73	3	4.97	5.28	3.4	3.58	3.54	3.59	2.93	3.9
FBgn0040321	GNBP3	25.53	22.4	24.76	22.42	37.15	37.31	34.1	39.61	29.91	34.25	39.71	42.75
FBgn0040392	CG14050	1	1	1.28	1.78	1.47	1.12	1.22	1.37	1.12	1	1	1
FBgn0036365	cmb	18.82	19.17	18.67	25.73	23.37	26.38	19.01	19.79	19.1	20.15	20.87	23.42
FBgn0036815	HipHop	114.32	127.36	111.28	186.98	144.82	138.38	95.4	104.14	110.92	128.26	135.35	118.37
FBgn0032187	CG4839	3.35	3.9	3.97	4.71	4.89	5.34	6.61	6.04	5.8	4.62	4.6	4.4
FBgn0261703	gce	8.06	7.15	7.9	8.83	10.54	11.39	7.05	7.86	7.23	6.96	6.47	7.79
FBgn0035112	CG13877	24.73	24.39	24.16	29.16	32.72	35.65	19.88	20.18	15.53	18.56	21.67	23.96
FBgn0000636	Fas3	13.75	11.86	11.84	15.28	16.27	18.28	15.96	13.39	14.13	14.31	13.06	14.28
FBgn0038460	CG18622	7.33	4.84	10.75	9.32	9.16	12.01	12.86	9.68	9.82	10.53	10.85	9.9
FBgn0039537	Hsdl2	82.46	81.08	82.14	100.78	112.8	113.19	75.77	77.88	72.92	112.77	112.48	118.64
FBgn0030234	CG15211	10.95	10.91	13	12.71	16.44	17.21	15.83	16.07	13.19	13.5	15.76	17.4
FBgn0031815	frj	40.15	44.13	40.66	50.96	55.9	59.28	45.47	46.36	45.93	49.87	48.54	55.51
FBgn0284221	Sema5c	6.88	5.92	6.63	7.63	8.82	9.38	7.74	8.43	8.29	9.79	9.57	10.77
FBgn0021814	Vps28	63.23	53.86	53.81	79.17	78.96	69.06	51.8	59.96	55.59	66.16	61.79	73.02
FBgn0033122	CG17002	28.94	34.27	29.28	42.26	39.35	41.34	28.45	27.3	29.92	32.83	34.11	37.19
FBgn0042696	NfI	4.11	4.8	4.64	4.62	6.62	6.77	4.52	4.5	4.71	3.6	4.6	4.04
FBgn0036759	CG5577	20.37	18.34	18.04	20.3	25.38	29.74	21.92	28.63	20.04	24.81	19.19	20.91
FBgn0036680	Cpr73D	1.55	1.72	1.29	1.51	2.27	2.28	2.94	2.35	2.1	1.96	1.74	2.9
FBgn0034744	Vps20	61.96	67.67	69.94	89.69	84.78	90.7	75.47	72.75	72.63	72.49	70.91	78.42
FBgn0015222	Fer1HCH	665.75	629.53	648.84	808.39	872.32	902.38	651.41	704.57	611	552.1	573.77	606.65
FBgn0086913	Rab26	1.26	1.22	1.02	1.5	1.28	1.87	1.57	1.05	1	1	1.34	1.22
FBgn0034350	Lamtor2	30.5	35.07	32.72	38.49	46.14	45.95	34.93	39.28	34.52	29.2	34.93	34.91
FBgn0031299	CG4629	5.52	4.53	5.02	6.27	6.85	6.9	7.11	7.04	6.21	6.34	5.45	6.21
FBgn0051523	CG31523	144.82	149.76	161.3	183.54	202.35	219.6	141.75	153.75	142.08	143.93	159.08	165.56
FBgn0034199	Gbp1	34.42	26	33.74	39.28	44.36	41.42	33.68	42.06	31.67	35.22	34.65	35.79
FBgn0026160	tna	5.39	5.17	5.08	6.43	7.13	7.21	3	4.24	3.47	3.72	3.18	4.06
FBgn0033980	Cyp6a20	23.64	23.53	24.45	29.01	33.58	32.49	31.29	36.27	30.88	14.6	14.79	14.03
FBgn0030769	CG13012	3.12	5.47	4.69	5.22	6.9	5.5	3.44	5.55	2.99	3.11	4.32	6.54
FBgn0040322	GNBP2	12.07	11.03	12.55	12.36	18.31	16.63	13.6	14.09	12.3	11.19	11.95	14.73
FBgn0035358	CG14949	13.73	13.53	16.4	13.68	23.17	21.07	11.21	14.55	12.85	13.55	15.9	23.53
FBgn0032713	Ugt36D1	11.16	9.96	12.49	13.36	16.67	14.55	18.96	17.79	14.91	17.32	15.15	14.33
FBgn0015803	RtGEF	26.23	26	26.22	37.22	34.47	32.35	23.33	25.67	25.08	26.21	26.46	26.4
FBgn0034997	CG3376	31.75	35.41	30.62	48.71	43.2	37.76	26.84	26.79	28.28	30.72	30.23	32.31
FBgn0034894	sigmar	45.43	48.11	48.89	70.01	61.91	56.95	45.87	44.92	48.35	50.11	50.4	46.99
FBgn0050357	CG30357	1.36	1.64	1.82	1.61	2.79	1.99	1.45	1.89	1.1	1	1	1.26
FBgn0267435	chp	13.8	12.23	13.36	17.03	16.91	18.27	11.85	12.9	12.11	12.28	13.08	15.63
FBgn0033876	Syngr	2.49	2.41	3.12	2.86	4.01	3.76	3.48	2.64	2.92	2.2	2.4	2.93
FBgn0039970	CG17508	210.68	215.57	214.36	268.27	289.16	291.39	222.77	231.51	218.89	213.87	210.81	235.78
FBgn0033170	sPLA2	17.69	16.33	16.89	17.38	24.25	25.82	21.66	24.77	16.73	24.5	19.1	27.46
FBgn0286932	CG46429	22.08	20.32	23.03	27.23	29.38	30.07	23.77	25.02	22.06	21.05	22.57	21.41
FBgn0031304	TBC1D23	30.9	30.93	30.77	40.93	41.74	39.98	33.73	31.31	31.21	35.7	32.84	38.32
FBgn0265180	CG44245	43.17	36.8	43.34	50.8	54.7	57.82	47.05	46.51	40.31	33.3	40.55	50.98
FBgn0037895	bumpel	2.85	2.14	2.72	3.44	2.65	4.12	2.01	3.33	2.26	1.37	1.85	2.17
FBgn0032670	CG5783	3.94	1.7	1.99	1.74	3.61	4.75	2.94	2.66	2.45	2.6	3.41	2.59
FBgn0035355	CG16985	52.35	48.97	47.36	65.91	67.23	63.6	39.56	55.16	38.82	64.61	80.02	89.34
FBgn0033627	CG13204	3.87	3.62	4.67	5.66	5.63	4.8	4.4	4.64	4.04	3.74	4.44	4.57
FBgn0000044	Act57B	1125.05	667.2	560.6	834.24	963.65	1315.23	494.03	548.51	403.64	560.24	678.89	728.85
FBgn0051715	CG31715	114.13	126.08	125.46	147.85	161.75	174.12	132.04	124.51	130.36	130.74	155.84	161.64
FBgn0040259	Ugt302C1	37.32	36.1	34.18	43.95	48.11	50.25	35.55	35.71	33.93	33.69	36.43	42.7
FBgn0028481	CG4341	1	1.04	1.34	1.06	1.65	1.76	1.35	1.41	1	1.27	1	1.06
FBgn0025558	CG4101	28.32	27.69	25.31	39.64	36.05	31.83	24.83	33.56	22.53	31.86	31.57	30.7
FBgn0025697	santa-maria	7.84	7.28	8.16	9.38	10.98	10.42	7.07	8.38	7.74	5.66	7.25	7.65
FBgn0037060	CG10508	2.28	2.04	2.08	2.17	3.49	2.8	1.78	1.75	1.71	2	1.73	2.43
FBgn0040923	CG11368	47.57	49.31	65.58	66.28	75.12	73.33	84.33	107.57	87.82	69.93	71.56	96.53
FBgn0037100	CapaR	2.13	1.66	1.37	2.13	2.56	2.13	1.63	2.11	2.1	1.37	1.45	1.99
FBgn0052271	CG32271	1.74	1	1.99	1.82	2.33	2.1	2.04	1.77	1	1.72	1.52	2.16
FBgn0040377	Vha36-3	4.28	5.84	7.34	6.92	7.9	8.25	6.77	8.04	6.03	6.33	5.54	6.97
FBgn0030013	GIIIspla2	47.25	50.97	46.84	69.55	59.03	63.06	68.4	67.7	72.2	81.53	83.03	78.44
FBgn0011294	a5	4.5	3.77	5.81	3.43	6.17	9	5	5.3	3.67	4.1	3.53	6.21
FBgn0039054	Cow	5.81	5.58	5.72	6.96	7.37	8.27	5.55	5.82	5.68	4.65	5.54	5.95
FBgn0032681	CG10283	8.15	6.7	6.9	7.98	9.96	10.78	7.85	7.66	6.91	7.5	8.4	7.83
FBgn0020764	Alas	85.12	96.88	103.44	125.85	124.28	126.73	102.11	105.68	86.76	80.2	77.83	90.29
FBgn0051465	CG31465	1	1	1	1.96	1	1	1	1	1	1	1	1
FBgn0036740	Vps60	79.44	79.63	81.45	105.08	101.01	111.38	80.64	83.61	92.32	79.58	97.17	89.96
FBgn0264908	pHCl-1	1.79	1.74	1.57	2.21	2.16	2.36	1.98	2.03	2.14	2.05	1.84	1.69
FBgn0013987	MAPk-Ak2	76.01	76.54	74.5	103.37	98.62	97.6	65.08	66.97	64.06	72.12	75.91	70.56
FBgn0036106	CG6409	427.19	395.24	427.47	503.47	543.84	601.78	378.14	431.4	337.57	307.17	354.98	393.06
FBgn0034538	CG16799	27.73	28.73	36.11	29.54	42.59	50	37.05	42.94	32.69	22.99	39.17	45.16
FBgn0030157	CG1468	82.15	77.17	75.1	79.55	111.8	117.81	72.34	80.23	69.61	76.06	95.18	98.3
FBgn0011642	Zyx	34.51	37.59	36.98	43.28	51.51	49.06	38.49	46.31	42.7	38.83	46.56	44.11
FBgn0261555	CG42673	4.82	4.14	4.97	5.6	6.19	6.58	4.15	5.77	4.6	5.46	5.19	5.56
FBgn0014009	Rab2	138.98	132.97	123.03	175.61	170.1	175.14	131.09	145.66	132.66	142.29	139.55	151.9
FBgn0050343	Tsen15	4.49	4.8	5.32	8.09	5.85	5.32	6.95	11.51	7.33	5.17	6.43	5.89
FBgn0000557	eEF1alpha2	61.65	65.34	70.82	77.39	91.96	91.17	64.76	68.84	57.63	45.23	53.98	60.88
FBgn0259985	Mppe	27.48	29.37	29.18	39.65	38.66	34.97	30.3	31.56	29.29	32.67	29.01	31.65
FBgn0039085	Ugt303B3	13.77	14.07	14.6	16.53	18.67	20.68	14.97	14.91	11.26	15.99	18.06	21.92
FBgn0039788	Rpt6R	1	1	1	1.46	1.49	1	1	1	1	1	1	1
FBgn0035557	CG11353	1.03	1.16	1	1.1	1.64	1.46	1	1.24	1.47	1	1.6	1.83
FBgn0003660	Syb	172.17	169.95	176.44	230.3	224.57	227.76	162.79	175.41	161.38	182.67	205.32	198
FBgn0040600	CG13631	29.2	29.34	26.41	33.34	39.6	38.84	28.21	25.58	24.18	25.11	28.29	35.71
FBgn0031985	mon2	16.44	15.29	14.24	20.46	19.46	20.56	13.74	13.84	15.5	16.11	16.73	17.7
FBgn0027109	NPF	6.7	8.67	5.35	11.05	6.16	10.05	9.83	13.7	6.88	5.12	5.33	7.33
FBgn0036656	CG13026	1.42	1.13	1	1.65	1.99	1.03	1	1.58	1	2.17	1.37	2.55
FBgn0035540	Syx17	25.08	28.95	28.8	40.57	35.56	32.77	25.1	25.26	24.36	25.45	25.3	21.74
FBgn0052277	CG32277	11.42	7.48	8.72	10.08	12.98	13.25	15.53	12.81	11.51	10.72	6.81	10.19
FBgn0000492	Dr	1.83	1.43	1.19	1.63	2.12	2.1	2.66	2.43	2.23	1.99	2.16	2.48
FBgn0031628	CG3294	4.1	3.37	4.39	5.59	5.19	4.81	4.6	5.24	4.06	4.94	3.89	4.27
FBgn0027569	cert	31.74	33.61	30.31	43.22	41.26	41.25	28.2	27.76	29.61	33.18	33.75	35.51
FBgn0040397	CG3655	16.32	19.36	17.1	27.11	21.83	20.42	21.11	21.94	23.57	22.68	23.33	22.69
FBgn0266418	wake	3.85	4.18	4.2	4.84	6.02	5.2	3.01	2.91	3.54	5.53	5.51	5.57
FBgn0031474	CG2991	21.67	23.2	22.51	28.87	29.81	29.8	22.04	24.71	23.97	22.06	21.07	22.3
FBgn0028841	jhamt	2.38	2.29	2.65	3.06	3.81	2.74	2.4	3.26	1.31	3.12	3.37	3.02
FBgn0033936	Achl	2.87	2.51	2.87	3.08	3.91	3.84	2.68	2.69	2.54	2.52	2.67	2.6
FBgn0261873	sdt	11.79	11.51	12.45	16.42	14.78	15.72	11.82	12.37	10.81	11.44	11.04	11.99
FBgn0037046	CG10581	3.77	2.69	4.46	4.18	6.75	3.4	3.8	1.83	3.03	2.82	4.63	4.17
FBgn0039807	CG15546	3.69	3.19	4.17	4.5	5.04	4.96	3.29	3.87	2.85	2.39	2.65	3.27
FBgn0020510	Abi	39.04	38.23	35.18	49.08	48.21	50.16	39.79	39.4	39.37	43.11	45.61	44.61
FBgn0053116	CG33116	37.69	42.34	40.43	55.55	51.1	51.3	37.77	40.34	39.08	41.05	39.93	39.23
FBgn0035469	Lamtor4	89.45	74.22	83.06	107.21	108.16	108.14	82.39	92.98	80.25	84.81	88.04	83.34
FBgn0053556	form3	5.36	5.17	5.58	6.27	7.16	7.69	6.53	6.9	6.15	4.82	5.01	6.35
FBgn0262572	CG43112	49.13	29.69	52.25	42.12	62.16	67.47	83.55	68.25	63.31	44.04	46.67	54.66
FBgn0028377	gdl-ORF39	1	1	1	1.84	1	1.09	1	1	1.77	1	1	1
FBgn0036890	CG9368	1.33	1.15	1.36	1.32	1.59	2.12	1.02	1.3	1	1.27	1.51	1.47
FBgn0037239	Sfxn1-3	75.55	73.44	72.72	91.17	104.47	94.7	79.17	80.76	69.68	82.55	74.06	73.98
FBgn0038975	Nrx-1	2.04	1.79	1.63	1.89	2.66	2.6	2.08	2.28	1.88	1.72	1.65	2.15
FBgn0030941	wgn	10.66	10.31	10.51	12.69	13.95	14.58	12.77	12.84	10.22	10.52	11.14	12.59
FBgn0030752	Cdc50	71.25	70.98	73.01	86.87	94.77	100.16	66.36	71.62	65.25	76.98	83.26	87.16
FBgn0053516	dpr3	1	1	1.11	1.03	1.6	1.44	1	1.29	1	1	1	1
FBgn0266446	CG45076	78.08	68.13	65.47	88.65	89.29	98.99	66.3	77.15	58.89	61.97	65.63	78
FBgn0030026	sni	37.31	34.91	37.1	47.67	48.17	47.17	34.71	38.04	35.26	37.84	33.68	36.06
FBgn0040634	CG4186	20.26	19.82	23.31	29.45	23.15	30.3	35.55	35.07	34.38	19.09	27.23	20.94
FBgn0032010	CG8086	6.89	6.35	6.42	8.37	8.11	9.23	6.91	8.37	6.43	6.18	6.59	7.95
FBgn0031258	CG4297	2	1.74	1.72	2.24	2.3	2.6	1.65	2.31	2.04	1.45	1.9	1.54
FBgn0033475	CG12129	41.4	51.5	44.52	67.1	59.61	52.99	45.47	44.3	52.82	41.09	46.13	39.57
FBgn0001208	Hn	59.82	62.3	61.51	61.2	90.89	88.01	82.53	85.14	67.81	62.61	59.58	71.34
FBgn0023524	CG3078	1.11	1	1.11	1.43	1.4	1.38	1	1.26	1.2	1	1.3	1.57
FBgn0037764	CG9459	20.25	19.61	19.83	22.3	28.12	27.61	21.67	21.26	19.28	16.89	15.13	17.39
FBgn0053481	dpr7	3.86	3.94	3.4	3.73	6.08	4.83	5.39	5.97	4.99	3.56	3.94	4.04
FBgn0031866	Nlg2	1	1	1	1.18	1.29	1.45	1	1.1	1.1	1	1	1.07
FBgn0037877	CG6689	21.55	22.39	21.61	29.04	29.44	27.15	23.21	24.98	23.64	20.79	21.28	23.5
FBgn0026319	Traf4	3.44	3.37	3.9	4.55	4.71	4.73	2.79	3.16	2.18	3.3	3.59	3.95
FBgn0031457	Snx21	27.89	29.45	28.32	41.82	37.5	32.57	26.1	26.52	29.51	28.97	30.17	27.08
FBgn0038890	sp3	16.25	16.63	14.06	22.73	19.68	18.9	14.68	14.56	15.95	15.47	15.16	14.41
FBgn0030318	rho-4	38.15	39.12	34.33	53.06	46.96	45.73	32.04	32.11	30.68	41.77	40.65	40.87
FBgn0284222	CG46306	7.62	7.83	7.9	10.42	10.33	9.74	8.2	8.45	8.17	7.15	6.64	6.51
FBgn0024963	GluClalpha	2.06	2.02	2.42	2.46	3.02	3	2.15	2.5	2.03	1.97	2.46	2.36
FBgn0032377	CG14937	1.05	1	1.07	1.56	1.28	1.23	1	1	1.2	1	1	1.19
FBgn0014857	His3.3A	252.22	244.96	241.11	305.66	330.51	326.68	245.67	267.1	253.95	279.99	272.12	314.56
FBgn0038462	EMC2A	30.4	35.88	33.98	43.84	42.57	44.34	23.85	25.74	22.81	44.73	39.61	41.6
FBgn0263289	scrib	36.52	35.99	33.38	49.01	43.42	45.66	31.39	31.68	31.26	36.18	34.29	39.04
FBgn0034789	PIP5K59B	3.63	3.67	3.29	4.44	4.59	4.78	3.09	3.38	3.29	3.01	2.91	4.08
FBgn0030614	CG9072	1	1	1	1.91	1	1	1	1	1	1	1	1
FBgn0031886	Nuf2	26.22	32.06	26.03	39.46	37.34	33.08	29.3	29.06	33.58	30.63	31.9	26.77
FBgn0260857	Bet1	65.8	67.99	68.89	95.72	82.61	85.72	61.68	75.51	71.14	93.61	105.92	93.62
FBgn0029937	CG8300	34.01	33.82	35.26	45.93	44.38	43.91	34.71	31.97	34.94	31.81	30.74	32.96
FBgn0028509	CenG1A	17.03	17.91	17.81	22.8	23.73	22.14	15.36	16.14	16.76	16.81	15.66	17.83
FBgn0035497	CG14995	16.35	15.15	13.82	20.26	17.83	20.9	13.88	14.06	14.36	13.63	14.07	14.4
FBgn0051457	CG31457	29.95	34.97	28.67	46.22	40.1	35.46	35.47	36.29	36.32	37.84	36.15	35.72
FBgn0027932	Akap200	241.12	257.83	242.77	334.21	312.38	318.54	250.14	261.16	268.24	241.46	270.43	262.38
FBgn0038735	MICU3	13.2	15.54	13.57	16.05	19.16	19.84	16.02	18.08	17.7	15.45	16.18	17.16
FBgn0020545	kraken	96.42	89.36	91.2	119.03	121.84	119.5	91.43	90.71	95.04	96.54	92.69	98.7
FBgn0035231	Pcyt2	3.18	3.17	4.35	3.74	5.77	4.41	3.43	4.74	3.59	3.27	2.62	3.4
FBgn0036620	CG4842	44.86	48.8	47.85	66.13	64.48	53.48	48.51	53.49	54.69	49.74	49.21	49.35
FBgn0041707	7B2	18.2	14.31	15.89	20.04	24.29	18.63	18.35	16.1	16.71	16.78	15.36	17.41
FBgn0027335	Rip11	67.78	69.47	66.55	93.54	85.54	85.95	60.84	64.33	60.3	66.81	68.83	69.7
FBgn0051102	CG31102	8.47	7.97	9.19	8.53	13.31	11.49	8.29	10.22	6.99	6.23	6.18	7.54
FBgn0037637	IscU	198.16	198.27	212.83	233.2	272.88	286.11	270.3	288.27	235.24	182.71	184.22	204.91
FBgn0030826	CG12995	1	1	1	1.34	1.15	1.41	1	1	1	1	1	1
FBgn0259741	CG42395	1	1	1	1.64	1.21	1.05	1	1	1	1	1	1
FBgn0038928	Fadd	20.45	19.26	20.07	29.86	23.89	23.96	21.92	19.39	20.68	20.28	20.72	19.39
FBgn0035085	CG3770	15.07	15.12	13.27	17.75	18.58	20.16	17.63	16.79	15.12	17.66	15.5	18.97
FBgn0033985	CG10257	1.17	1	1	1.29	1.21	1.62	1	1.12	1.25	1	1.05	1
FBgn0033240	CG2906	7	6.83	6.76	8.89	8.45	9.42	8.67	7.59	7.01	9.17	8.59	6.86
FBgn0259164	CG42269	1.72	1.41	1.98	2.01	2.23	2.4	1.86	1.73	1.3	1.72	1.13	1.25
FBgn0031089	aspr	19.53	19.16	17.06	21.65	24.87	25.92	15.68	21.38	14.61	18.55	18.92	23.19
FBgn0030884	CG6847	2.38	2.16	2.08	2.43	3.06	3.11	2.6	3.32	2.34	2.83	2.84	2.69
FBgn0034961	CG3163	19.56	19.71	18.19	26.84	23.92	23.88	21.45	21.96	19.62	22.68	22.21	22.08
FBgn0031814	retm	21.98	23	21.47	29.04	27.1	30.17	22.41	22.8	23.57	21.66	19.62	19.85
FBgn0053094	Synd	61.02	66.04	60.54	80.27	82.5	80.82	54.43	58.81	56.54	59.64	57.37	65.11
FBgn0259244	CG42342	1.1	1.31	1.38	1.34	1.65	1.93	1.86	2.01	2.09	1.62	1.65	1.78
FBgn0004623	Gbeta76C	30.29	26.66	32.25	34.66	40.26	40.87	32.11	32.07	27.41	29.51	30.2	39.42
FBgn0030581	CG14408	15.52	13.69	13.57	18.68	18.65	18.2	14.77	14.76	15.87	16.93	16.22	17.83
FBgn0260660	Mp	3.01	3.03	2.84	3.29	4.03	4.2	4.04	3.95	3.68	3.78	2.72	2.96
FBgn0016078	wun	39.93	37.36	40.84	52.55	50.97	49.68	37.85	37.55	37.51	38.62	41.23	38.48
FBgn0030685	Graf	25.63	27.9	25.69	36.12	33.31	33.26	24.64	25.2	25.61	29.3	28.69	27.09
FBgn0039647	jus	1.94	2.35	2.37	2.65	2.72	3.26	2.03	2.96	2.17	1.84	2.19	2.48
novel373	#N/A	1	1	1.08	1.99	1	1	1	1	1	1.97	1	1.39
FBgn0052103	SCaMC	50.63	54.25	49.85	67.68	67.16	65.6	55.87	58.55	60.63	61.61	61.32	59.85
FBgn0263997	CG43740	2.13	1.48	2.01	2.4	1.85	3.03	1.61	1.37	1.51	1.58	1.62	1.17
FBgn0261458	capt	140.73	134.31	127.57	173.1	171.67	176.61	121.99	131.53	130.09	139.47	141.85	145.56
FBgn0033484	CG2269	6.57	6.6	6.41	7.45	8.41	9.49	6.51	7.11	6.55	5.66	6.28	6.31
FBgn0031449	CG31689	66.01	69.42	65.77	90.73	86.7	83.06	73.26	66.44	67.6	72.73	70.87	76.16
FBgn0036862	Gbs-76A	35.72	38.25	40.57	44.56	52.32	51.41	38.3	38.53	30.71	33.58	30.14	40.5
FBgn0033463	CG1513	38.4	40.34	40.48	53.25	50.54	50.49	39.24	41.06	40.63	41.9	42.51	41.29
FBgn0041723	rho-5	1.54	1.33	1.52	1.93	1.68	2.07	1.64	1.86	1.52	1.77	1.73	2.17
FBgn0034198	CG11400	58.21	51.63	55.98	54.21	77.82	82.31	61.16	75.47	61.6	54.97	68.89	71.39
FBgn0030482	Bcat	14.84	19	18.87	20.54	22.92	24.67	21.92	23.26	25.29	31.72	28.93	33.67
FBgn0032101	CG9586	64.43	72.37	68.6	93.29	87.21	84.95	66.44	77.05	74.13	87.43	94.06	87.41
FBgn0038912	CG6656	15.86	15.54	16.21	19.11	22.27	20.11	14.89	13.64	10.73	8.44	9.43	10.57
FBgn0036723	CG12229	1	1	1.09	1.02	1.59	1.38	1.01	1.08	1	1	1.07	1.24
FBgn0027590	GstE12	262.42	241.11	263.41	290.88	339.11	360.15	319.44	318.85	287.46	315.78	315.89	348.79
FBgn0039687	Naa40	28.92	33.78	26.97	35.58	39.51	40.66	33.98	32.43	37.02	16.68	25.42	20.25
FBgn0001961	Arpc1	88.58	84.82	84.08	103.89	110.96	117.5	81.64	81.19	78.99	98.08	95.97	99.21
FBgn0033983	Agps	4.99	3.84	4.21	4.61	6.02	6.2	4.84	4.9	4.34	2.97	2.86	3.65
FBgn0033633	Smyd4-3	4.66	4.12	5.37	5.78	6.4	6.08	4.06	4.83	4.74	3.1	4.75	5.27
FBgn0261633	CG42716	1	1	1	1	1.87	1	1	1	1	1.79	1	1
FBgn0037654	CG11983	1	1	1	1.53	1.34	1	1	1	1	1.02	1.06	1
FBgn0034909	pippin	16.48	16.03	14.87	22.98	18.48	19.64	15.77	16.89	14.14	16.7	14.32	16.51
FBgn0031190	CG12576	70.78	77.43	77.24	98.79	96.43	95.51	72.68	77.48	76.08	74.91	76.2	80.86
FBgn0024734	PRL-1	50.66	54.52	49.59	69.61	65.31	64.63	49.84	52.32	56.87	50.76	55.4	48.23
FBgn0038058	CG5608	16.11	17.38	16.18	23.35	21.44	19.24	15.54	15.72	15.9	17.47	19.81	15.94
FBgn0020647	KrT95D	29.61	32.04	31.19	38.75	38.18	42.71	29.72	30.44	31.59	30.23	26.75	30.84
FBgn0032401	Plzf	3.24	3.76	3.29	4.09	4.74	4.43	2.05	2.81	3.82	2.41	2.59	3.33
FBgn0030926	psh	9.9	8.35	9.26	10.73	12.99	11.72	8.72	7.86	7.22	8.28	7.72	9.9
FBgn0036257	RhoGAP68F	50.67	57.21	51.42	74.61	63.93	66.65	50.4	52.06	49.55	49.68	52.1	53.79
FBgn0032813	PCNA2	1.62	2.83	1.07	2.57	2.46	2.08	2.91	3.08	1.12	1.7	2.61	1.85
FBgn0262026	CG42837	70.15	66.28	69.08	84.6	87.28	92.8	79.89	83.25	71.81	75.7	74.77	85.18
FBgn0050093	COX6AL	1.93	1	1	2.46	1.33	1.27	1.07	1	1	1.11	1	1
FBgn0031117	GstT3	67.91	55.22	63.47	81.53	76.94	81.78	68.24	75.97	73.09	86.18	81.53	82.91
FBgn0261999	Ca-Ma2d	1.82	2.02	1.83	2.19	2.86	2.25	1.77	2.46	2.56	2.36	2.42	2.52
FBgn0030894	Mvb12	43.16	46.03	38.37	62.05	52.42	49.7	38.48	36.13	36.24	36.62	37.58	35.11
FBgn0004865	Eip78C	1	1	1	1.16	1.41	1.29	1	1	1	1	1	1
FBgn0051174	CG31174	1	1.08	1.69	1	1.81	2.04	1.13	1	1.04	1	2.16	1.06
FBgn0005612	Sox14	10.4	10.41	11.78	13.81	13.8	14.31	11.55	11.76	9.24	8.42	8.5	9.29
FBgn0036479	CG13458	1.45	2.14	1.79	2.28	2.22	2.42	1.26	1.98	1.92	1.17	1.49	1.25
FBgn0035695	CG10226	2.51	2.36	2.03	2.1	3.35	3.42	3.01	2.73	2.65	2.39	1.84	1.97
FBgn0002036	CG10561	15.97	18.55	17.86	19.1	24.58	23.65	22.59	19.82	18.5	19.12	18.67	17.8
FBgn0020277	lush	3.64	2.46	3.01	3.94	4.89	2.88	5.03	7.39	3.83	2.68	2.73	2.9
FBgn0030048	CG12112	37.39	43.82	45.04	60.01	50.43	51.82	18.91	13.26	18.37	26.8	27.41	26.21
FBgn0038745	ClpX	51.56	54.06	52.67	69.68	67.86	65.86	50.98	50.35	51.69	50.93	51.96	56.88
FBgn0034275	CG5002	13.84	10.85	12.03	12.88	17.72	16.56	13.43	10.1	13.85	14.77	13.5	12.89
FBgn0022361	Pur-alpha	23.46	24.06	24.9	33.27	28.05	31.67	22.45	24.81	25.13	27.15	28.08	26.36
FBgn0035871	BI-1	123.58	121.85	123.33	155.94	155.3	162.18	121.14	134.83	120.99	125.24	128.82	141.1
FBgn0029693	Cmtr1	11.76	11.18	10.89	16.05	14.46	12.91	11.66	10.9	12.26	13.06	12.56	12.77
FBgn0038498	beat-IIa	1.43	1.17	1.18	1.22	1.9	1.73	1.19	1.59	1	1	1	1.38
FBgn0035589	CHMP2B	43.7	48.74	44.64	57.22	55.3	63.3	41.39	48.41	48.61	49.92	47.33	52.91
FBgn0030955	CG6891	85.44	63.03	69.57	76.49	93.58	109.55	80.89	84.45	69.38	127.12	133.39	128.15
FBgn0035674	CG13295	14.94	14.85	14.76	22.19	19.54	15.4	16.65	16.02	19.28	15	15.39	14.42
FBgn0250839	Jhbp2	7.15	6.51	5.54	7.83	9.06	7.73	6.35	7.31	5.39	5.35	6.57	7.3
FBgn0027554	CG8042	29.74	33.41	31.28	40.11	41.39	39.57	32.4	32.05	33.01	34.04	37.08	36.24
FBgn0004580	Cbp53E	2.86	4.15	3.63	4.31	4.7	4.63	3.38	3.89	4.21	2.6	3.6	3.32
FBgn0039494	grass	16.31	12.45	15.74	15.23	20.2	21.61	9.91	12.62	7.2	8.69	8.82	10.9
FBgn0036544	sff	1.33	1.19	1.39	2	1.43	1.58	1.52	1.31	1.37	1.49	1.81	1.61
FBgn0016650	Lgr1	2.87	3	2.77	3.4	3.33	4.34	3.26	3.66	2.48	2.24	2.7	2.54
FBgn0034372	Gint3	26.28	26.33	26.25	34.96	33.18	32.89	27.1	28.02	26.4	29.29	32.18	32.1
FBgn0259202	CG42306	26.28	26.33	26.25	34.96	33.18	32.89	27.1	28.02	26.4	29.29	32.18	32.1
FBgn0027565	CG5498	40.6	37.3	40.25	56.66	47.07	47.56	47.43	46.46	49.79	45.7	45.37	45.26
FBgn0031752	CG9044	16.26	15.78	16.06	19.68	19.91	21.99	16.67	17.75	16.69	14.81	15.26	17.48
FBgn0026592	Fie	8.85	10.6	11.69	11.38	12.76	15.72	13.26	11.69	10.3	10.77	9.68	11.78
FBgn0035879	GAPcenA	16.87	17.12	16.23	22.21	20.69	21.38	15.8	17.25	17.83	18.44	18.61	19.91
FBgn0040208	Kat60	41.27	41.11	36.8	54.21	47.76	50.55	36.95	36.45	39.32	40.99	42.49	39.85
FBgn0032779	Alp12	13.18	11.02	12.19	13.5	15.84	17.22	14.45	13.22	13.93	15.38	16.15	17.09
FBgn0038199	CCHa1	1.32	1.89	1.3	2.13	1.1	2.54	2.29	3.3	1.39	2.62	2.08	3.22
FBgn0035262	CG18171	1.16	1	1.1	1.23	1.54	1.4	1	1	1.16	1	1.02	1
FBgn0003129	Poxm	1	1	1.23	1.31	1.29	1.53	1.24	1	1	1	1	1
FBgn0031708	CG7382	40.6	40.56	45.6	61.27	48.03	52.76	45.63	46.67	44.94	48.87	44.13	50.41
FBgn0034553	CG9993	3.3	3.27	5.18	4.1	4.91	6.01	3.76	2.56	2.89	2.58	2.94	4.57
FBgn0263354	CG42784	2.97	2.42	2.74	2.91	3.33	4.15	2.35	2.56	2	2.25	1.86	3.19
FBgn0050005	GstT2	31.53	40.03	38.33	49.92	43.49	46.99	40.52	39.83	42.55	57.57	55.7	49.44
FBgn0264746	CG44004	1	1.36	2.04	1.59	2.51	1.52	1.48	1.36	1.43	1.64	1.36	1.38
FBgn0259209	Mlp60A	425.58	338.23	360.96	461.01	428.42	547.15	459.73	473.2	438.48	444.39	432.42	483.87
FBgn0034329	BomS1	161.09	146.81	152.45	234.88	176.97	175.99	306.19	203.34	100.55	117.58	231.33	194.36
FBgn0036783	CheA75a	19.46	17.19	18.89	19.14	24.65	27.11	20.03	24.5	23.82	24.92	21.54	30.09
FBgn0022160	Gpo1	48.44	44.13	53.25	54.04	62.57	69.51	46.74	52.43	44.21	50.62	49.8	57.1
FBgn0051453	pch2	47.71	55.17	45.49	71.4	60.84	57.12	45.62	48.19	50.39	51.81	54.43	55.13
FBgn0041205	key	52.28	56.96	50.31	67.61	68.17	67.81	48.8	46.67	46.57	50.63	52.92	54.08
FBgn0015623	Cpr	227.16	238.98	236.05	292.16	296.54	307.18	255.52	269.94	238.07	246.75	242.98	268.07
FBgn0033413	prel	70.34	76.14	76.77	91.47	98.54	94.82	78.93	84.82	82.41	64.99	66.37	73.2
FBgn0029712	CG15912	4.35	5.22	3.79	6.56	6.37	4.11	5.51	4.83	5.69	5.94	5.03	6.11
FBgn0003866	tsh	2.04	1.93	1.95	2.25	2.37	2.93	1.56	2.33	1.83	1.98	1.75	2.01
FBgn0035166	JMJD5	17.8	19.83	20.35	26.22	23.09	24.63	18.3	20.63	19.08	22.12	23.84	22.73
FBgn0061209	His2B:CG17949	26.85	43.92	1	1	69.96	20.56	9.36	1	6.96	1	1	1
FBgn0050423	CG30423	147.24	157.65	148.49	194.31	195.91	187.89	167.55	163.55	160.33	165.39	171.69	179.75
FBgn0030881	CG12985	1	1	1.2	1.58	1	1.5	1	1.19	1	1	1	1
FBgn0030244	CG2157	4.88	5.43	6.61	6.6	6.98	7.99	4.06	6.53	3.78	3.65	3.89	6.5
FBgn0031909	CG5181	22.76	26.71	21.55	29.63	30.07	30.82	23.79	27.27	26.31	27.22	26.02	27.58
FBgn0037751	topi	1.06	1	1	1	1.52	1.38	1	1	1	1	1	1
FBgn0265191	Gyg	55.3	54.8	54.08	69.83	67.15	72.24	56.77	56.59	53.8	52.9	58.31	63.21
FBgn0036342	CG11279	49.49	54.42	55.56	57.25	73.83	72.13	78.07	71.28	66.95	68.44	89.43	77.72
FBgn0262838	BomT1	1.7	3.51	5.73	6.53	1.49	5.92	8.99	5.82	7.68	9.25	7.67	10.19
FBgn0033479	PIG-N	5.87	5.72	5.04	8.01	6.25	6.93	4.84	5.5	6.07	5.34	5.89	6.15
FBgn0011695	EbpIII	891.5	858.13	954.47	1041.92	1140.09	1262.77	955.85	1144.68	879.6	841.7	899.69	920.11
FBgn0001320	kni	1.38	1.27	2.06	1.42	2.1	2.48	1.65	1.58	2.43	1.13	1.44	2.26
FBgn0033820	CG4716	692.95	647.4	732.27	701.41	961.6	977.15	1118.88	1188.66	916.53	707.98	681.2	1071.77
FBgn0037304	CG1113	1	1	1	1.44	1.03	1.35	1.11	1	1	1	1	1
FBgn0035772	Sh3beta	70.01	67.19	70.34	76.55	91.42	96.24	80.6	72.34	73.65	77.32	84.98	87.56
FBgn0003093	Pkc98E	14.98	13.83	11.1	15.58	16.28	18.93	14.18	15.06	17.31	14.49	13	12.53
FBgn0051935	Rab3GAP1	11.42	12.81	13.05	16.2	15.6	15.62	12.61	13.3	14.21	13.63	12.59	12.52
FBgn0037231	Vps24	60.54	61.16	60.95	85.35	76.15	70.65	61.47	61.26	62.03	55.74	63.96	60.46
FBgn0052163	CG32163	21.47	18.62	17.41	21.83	26.93	24.32	23.9	23.85	20.38	20.78	21.81	29.6
FBgn0032840	sNPF	2.58	2.78	2.65	3.31	3.67	3.2	2.31	2.82	2.22	1.68	2.75	2.43
FBgn0037721	CG9427	8.43	7.12	6.13	8.34	8.77	10.44	5.53	5.48	5.18	7.7	7.61	7.17
FBgn0033872	CG6329	4.65	4.98	4.48	4.89	6.27	6.77	4.27	5.07	5.43	4.56	5.37	6.14
FBgn0000346	comt	12.97	11.74	11.28	16.6	14.23	14.88	11.05	10.37	10.83	11.82	12.34	14.33
FBgn0259246	brp	1	1	1	1.21	1.36	1.24	1	1.08	1	1	1	1
FBgn0019650	toy	1	1	1	1	1.28	1.53	1	1.1	1	1	1	1.01
novel345	#N/A	1	1	1	1.81	1	1	1	1	1	1	1	1
FBgn0014029	Septin2	73.67	74.96	69.41	99.95	88.73	88.23	63.44	64.23	66.06	76.86	75.33	77.38
FBgn0005536	Mbs	40.28	42.22	37.93	53.1	49.06	50.78	38.52	43.42	41.65	41.74	42.22	43.35
FBgn0031637	mxt	48.29	51.02	50.66	64.21	62.77	63.46	47.62	51.23	46.06	47.61	49.82	50.8
FBgn0031424	VGlut	1.12	1.33	1.11	1.57	1.34	1.61	1.1	1.75	1.47	1.22	1.32	1.33
FBgn0027654	jdp	9.13	7.49	10.87	11.81	10.41	12.68	10.14	11.68	8.91	9.56	11.59	10.67
FBgn0038788	Sirt2	13.99	16.81	15.56	20.44	18.8	19.61	18.12	19	17.01	18.62	20.55	22.76
FBgn0058160	CG40160	41.59	41.37	38.77	58.21	51.07	45.23	35.29	35.76	42.09	46.26	43.1	43.5
FBgn0033188	Drat	69.67	76.64	79.57	97.84	79.35	109.48	60.21	63.77	53.7	41.65	34.81	49.44
FBgn0085433	CG34404	4.84	4.42	4.2	5.93	5.25	5.9	4.68	5.41	4.67	5.58	5.51	6.39
FBgn0027564	CG3149	15.58	15.43	14.58	19.41	19.43	19.01	14.64	14.13	14.33	15.87	17.1	19.2
novel68	#N/A	1.7	3.07	6.18	2.51	4.97	6.41	5	9.52	8.7	6.33	4.31	3.06
FBgn0039461	CG5500	34.18	43.65	44.15	54.6	51.32	48.78	44.14	34.61	41.73	39.62	39.45	36.4
FBgn0034761	CG4250	152.47	119.94	137.33	149.31	179.17	191.09	144.08	154.39	114.4	147.23	177.55	216.8
FBgn0032482	Pect	68.95	72.6	70.64	94.84	87.76	86.44	81.62	86.34	88.33	86.99	86.1	79.25
FBgn0030263	CG2076	198.87	176.11	182.71	209.58	242.45	255.04	155.79	172.14	146.87	155.15	153.58	175.1
FBgn0035092	Nplp1	7.76	6.51	7.05	8.9	8.83	9.3	8.54	9.02	7	6.65	6.45	9.16
FBgn0032943	Tsp39D	16.85	20.36	19.04	24.24	23.27	23.78	21.13	20.72	22.62	22.6	23.1	23.54
FBgn0028663	VhaM9.7-b	322.31	306.52	314.84	384.45	393.23	418.05	332.56	341.01	342.25	368.52	366.5	390.99
FBgn0031501	CG17261	2.24	1.41	1.48	1.48	2.72	2.3	1.4	3.02	1.18	1.68	1.93	2.4
[truncated: 12,243 more rows]

## Sheet: Akh.dep
FBgn	Symbol	esgTS>+			esgTS>yki3SA			esgTS>+;Akh.null			esgTS>yki3SA;Akh.null
		1	2	3	1	2	3	1	2	3	1	2	3
FBgn0038647	CG14302	1	1	1	157.32	142.87	45.47	1	1	1	1	1	3.73
FBgn0264775	CG44013	6.03	2.43	3.17	259.2	276.02	337.13	6.66	8.06	4.58	55.52	98.13	101.07
FBgn0022700	Cht4	3.56	3.29	3.53	169.61	223.69	246.91	10.26	5.29	2.69	20.75	36.25	76.82
FBgn0002564	Lsp1gamma	1	1	1	31.89	51.9	52.57	1	1	1	1.16	2.33	4.88
FBgn0035743	Acbp6	5.36	3.96	5.98	131.69	190.49	275.99	6.26	23.11	6.4	52.76	42.67	39.82
FBgn0035176	mat	16.89	13.9	13.28	347.13	341.71	348.62	14.92	83.03	20	33.88	48.17	81.62
FBgn0039452	CG14245	104.41	95.65	97.95	1991.25	2491.57	2031.2	128.4	195.82	98.48	270.41	259.19	459.06
FBgn0038074	Gnmt	5.39	2.57	3.63	59.53	75.14	66.07	3.79	3.28	1.27	3.45	9.93	33.92
FBgn0033397	Cyp4p3	2.07	1.77	1.75	26.72	24.91	31.41	4.21	7.23	3.44	3.63	5	4.43
FBgn0034279	CG18635	2.2	1.72	2.26	25.89	29.03	33.48	3.04	3.5	1.63	6.02	7.9	10.48
FBgn0034670	CG13488	1	1.12	1	10.23	12.46	18.67	1	1.72	1	6.04	5.04	6.95
FBgn0266430	CG45060	2.26	3.47	2.82	29.69	36.82	46.41	6.58	4.16	4.04	17.59	12.13	23.92
FBgn0033520	Prx6b	15.5	14.59	15.33	200.93	172.9	161.17	17.15	14.98	16.88	11.47	22.98	22.08
FBgn0011832	Ser12	1	1	1	10.07	10.64	13.46	4.77	4.34	6.42	5.25	5.42	5.45
FBgn0013772	Cyp6a8	1	1	1	11.92	9.5	9.32	1.85	2.73	1.67	1	1	1
FBgn0034582	Cht9	5.97	5.15	6.47	52.02	62.37	61.84	8.08	11.12	8.45	7.89	9.42	17.12
FBgn0032022	CG14275	28.2	25.72	26.91	213.19	313.15	272.03	23.8	24.94	19.26	23.26	22.89	35.56
FBgn0040850	CG15210	11.19	9.1	15.08	87.71	113.46	134.53	11.46	16.83	9.12	34.95	42.75	54.77
FBgn0039818	CG11318	1.59	1.41	1.4	9.41	13.64	16.91	1.29	1.88	1	4.42	4.66	6
FBgn0039476	CG6271	1.68	1.11	1	7.04	13.27	11.11	1	1	1	3.16	2.74	3.04
FBgn0039747	AdoR	1.3	1.16	1.14	8.26	10.16	10.42	1	1.22	1.06	2	2.7	4.25
FBgn0051004	mesh	22.24	19.13	20.86	128.96	161.67	188.28	25.43	29.34	18.21	56.02	63.14	84.23
FBgn0037724	Fst	4.56	3.78	3.6	32.55	26.79	32.11	10.19	12.83	6.06	7.1	6.45	5.11
FBgn0024361	Tsp2A	22.31	19.92	22.82	129.94	175.04	187.41	28.71	37	19.83	60.36	68.09	95.47
FBgn0036411	Sox21a	1	1	1	6.56	7.25	8.79	1	1	1	1.91	2.66	4.15
FBgn0083972	CG34136	12.96	11.31	17.09	76.4	118.82	116.12	8.42	12.43	6.07	13.76	15.53	24.55
FBgn0051778	CG31778	17.87	18.12	17.06	105.25	142.97	148.2	22.29	26.72	20.89	19	19.53	30.8
FBgn0039596	CG10000	1	1	1	4.54	7.92	9.39	1	1	1	1	1.03	2.5
FBgn0039473	CG17191	1	1	1	5.44	6.22	8.55	1	1	1	1	1	1.07
FBgn0036945	Ssk	66.07	62.42	61.69	330.1	431.96	470.49	130.38	148.07	105.84	134.03	147.63	193.92
FBgn0085453	Mthfs	58.76	49.67	49.76	239.03	394.72	380.78	72.62	82.66	61.13	84.17	91.16	161.56
FBgn0037174	Jhbp6	1.46	1.06	2.2	8.55	9.12	12.19	1.97	2.47	1.57	3.15	4.09	5.5
FBgn0286785	scb	11.39	9.66	9.81	51.19	65.79	76.02	12.74	14.25	9.98	21.18	24.23	29.15
FBgn0040759	CG13177	5.77	6.49	8.54	38.11	42.56	47.62	5.09	6.51	5.15	10.96	8.38	7.45
FBgn0250867	CG42238	9.25	9.96	9.08	57.14	55.43	57.54	9.56	11.07	16.76	24.41	26.93	18.9
FBgn0067861	Sdic1	1	1	1	5.04	4.25	8.63	1	1	1	1	1	1
FBgn0035708	axed	2.29	1.62	1.79	10.66	11.4	11.23	2.08	2.34	1.71	3.93	5.71	5.99
FBgn0033302	Cyp6a14	1.95	1.8	1.69	9.7	11.59	10.17	3.53	3.65	2.73	1	1.03	1.28
FBgn0037730	CG9444	1.76	1	1.65	7.43	9.01	8.78	1.59	1.93	1.49	1.71	1.31	1.84
FBgn0005664	Crys	2.39	2.61	2.02	10	15.74	14.31	2.58	4.88	1.89	4.09	5.74	7.66
FBgn0287590	CG46460	1.99	3.43	1	12.62	9.34	14.64	1	1	1	1	1	1
FBgn0039310	CG11878	21.03	19.28	22.42	112	122.5	119.06	33.52	46.4	21.14	31.14	30.25	36.5
FBgn0035583	hoka	30.47	27.05	25.48	114.84	159.88	186.16	40.54	47.05	33.21	62.73	71.43	93.22
FBgn0004644	hh	1.08	1	1	4.11	6.13	6.74	1	1	1.1	1.63	2.38	3.86
FBgn0041184	Socs36E	3.72	3.22	4.75	16.23	22.14	24.88	5.09	6.54	3.33	8.67	9.52	10.46
FBgn0037065	CG12974	27.19	24.21	27.54	113.72	144.15	167.33	26.5	34.46	24.35	53.9	63.25	85.17
FBgn0261808	cu	43.33	44.99	42.11	169.9	276.69	241.35	41.13	46.05	43.3	42.04	38.88	44.94
FBgn0032140	CG13117	13.88	20.59	20.32	92.62	93.88	100.94	20.05	26.75	23.21	27.91	40.51	55.52
FBgn0287768	esg	1	1	1.22	4.52	5.27	6.66	1.45	1.25	1	2.09	2.19	3.87
FBgn0033301	CG12780	44.21	33.94	45.3	195.15	212.42	222.43	43.8	38.08	35.8	79.35	91.31	105.3
FBgn0033518	Prx6c	24.25	23.1	23.1	121.89	117.4	118.17	17.73	17.24	15.44	21.69	21.01	27.12
FBgn0020414	Idgf3	22.05	22.85	21.15	110.45	109.28	115	27.8	33.42	21.99	29.9	32.82	38.43
FBgn0051272	CG31272	8.47	9.22	7.96	41.8	36.16	51.89	10.3	20.26	9.52	10.55	13.06	12.73
FBgn0285963	CG46339	6.33	5.24	5.64	25.07	30.8	30.65	7.89	8.99	5.06	10.33	11.24	16.45
FBgn0010044	GstD8	1.06	1	1	3.77	5.14	6.39	1	1.45	1.11	1.43	1.45	1.76
FBgn0038842	hdly	15.07	13.3	16.72	57.33	78.29	87.82	20.86	21.91	17.58	28.06	32.5	43.34
FBgn0001230	Hsp68	7.54	6.58	7.24	38.11	29.94	36.35	13.92	23.97	16.46	13.44	16.06	17.33
FBgn0085227	CG34198	30.02	19.14	20.75	101.19	105.75	130.52	23.01	27.77	10.77	39.42	48.44	68.05
FBgn0030332	CG9360	13.65	8.7	12.73	47.36	64.08	56.35	5.01	6.73	4.63	4.64	4.2	5.23
FBgn0038658	CG14292	313.44	296.62	285.35	1238.88	1518.71	1525.21	312.27	391.19	325.28	392.34	455.48	681.22
FBgn0029922	CG14431	1	1	1	3.99	5.23	4.86	1.32	1.48	1.17	1	1	1.02
FBgn0266431	CG45061	3.27	2.64	1.46	9.8	12.63	11.72	2.89	4.86	1.58	5.09	5.14	6.82
FBgn0039239	Srg1	7.27	5.29	10.79	30.68	38.6	37.1	6.59	6.93	5.27	6.14	12.95	11.54
FBgn0053542	upd3	1	1	1	2.97	5.26	5.4	1	1	1	1	1.35	1.79
FBgn0033926	Arc1	45.57	39.6	41.77	176.27	180.06	180.52	48.46	98.4	53.9	73.52	97.8	96.83
FBgn0033139	Tsp42Er	16.03	13.91	18.92	57.2	71.95	77	19.16	19.95	14.56	26.75	29.35	41.4
FBgn0053258	CG33258	49.84	39.53	47.51	166.33	187	213.67	33.45	52.22	22.29	51.35	62.26	55.34
FBgn0032382	Mal-B2	25.71	24.89	25.9	80.33	123.01	113.16	32.39	36.87	30.9	32.27	35.14	50.92
FBgn0036992	Hpd	28.45	20.78	23.9	88.73	110.18	102.74	45.13	70.31	32.36	36.71	46.73	49.47
FBgn0032281	CG17107	9.09	4.68	8.35	32.93	31.24	26.48	16.62	43.32	19.4	14.84	12.91	10.84
FBgn0029766	CG15784	77.82	63.05	57.97	248.34	256.3	307.39	43.01	47.07	28.64	39.97	71.78	72.47
FBgn0036363	CG10140	1	1	1	4.52	3.78	3.85	1	2.12	1	1.1	2.3	1
FBgn0053511	CG33511	3.06	3.67	2.95	10.38	14.48	14.34	1.07	1.5	1.2	3.74	5.47	7.37
FBgn0010041	GstD5	1	1	1	5.44	2.68	3.98	1	3.5	1	1.35	1.56	2.49
FBgn0035049	Mmp1	8.13	8.18	8.48	29.3	32.77	36.8	9.57	12.78	8.05	13.72	14.82	17.29
FBgn0010395	Itgbn	2.96	3.19	2.29	8.19	11.75	13.66	2.69	3.98	2.4	4.58	4.98	5.91
FBgn0010385	Def	13.52	10.67	4.96	38.49	27.83	48.24	20.46	10.8	5.23	13.22	15.65	20.91
FBgn0052476	mthl14	5.94	5.38	7.53	19.73	23.57	29.43	7.5	8.02	5.54	11.14	10.19	11.56
FBgn0283480	Alp2	22.85	18.15	16.92	66.77	65.8	83.33	11.05	9.57	12.58	21.47	34.15	46.49
FBgn0053868	His2B:CG33868	18.21	32.78	19.68	104.57	95.47	62.28	51.01	31.51	43	37.29	43.92	38.78
FBgn0033205	Rdh1	11.37	11	9.9	34.63	41.66	43.39	9.36	11.85	7.66	13.76	16.85	19.03
FBgn0040582	BomBc3	139.7	94.37	109.22	370.11	450.87	436.98	242.36	159.82	96.95	105.87	199.98	307.04
FBgn0054043	CG34043	6.96	6.01	7.79	20.6	29.29	25.09	12.54	19.23	9.46	7.84	10.38	9.25
FBgn0004635	rho	1.34	1	1.23	4.29	3.74	4.77	1.14	1.41	1.39	1.07	1.65	1.83
FBgn0004885	tok	6.18	5.32	5.27	15.7	22.68	21.35	6.82	7.85	5.92	7.06	8.61	9.22
FBgn0037562	Nazo	26.39	23.64	26.2	68.6	93.99	108.79	15.43	19.72	10.25	21.12	33.58	36.82
FBgn0032669	CG15155	20.73	16.97	16.95	60.18	62.72	69.36	17.55	19.08	20.3	28.26	21.37	22.98
FBgn0013278	Hsp70Bb	15.26	10.91	16.24	49.3	46.5	51.53	10.98	13.64	9.76	7.65	11.64	13.58
FBgn0031971	Sirup	84.51	102.77	104.23	282.58	362.97	357.85	96.43	106.94	108.82	78.88	93.58	100.19
FBgn0002869	MtnB	40.81	27.81	32.72	113.35	149.1	84.85	28.22	27.09	27.19	6.66	18.42	23.84
FBgn0035144	Kah	3.43	3.42	3.13	10	12.83	11.12	3.66	4.63	3.6	2.81	4.4	5.79
FBgn0026374	Rhp	3.98	3.47	3.91	11.04	12.71	14.71	3.35	3.28	2.68	4.3	5.03	6.13
FBgn0000395	cv-2	1.85	1.63	1.5	5.59	6.08	5.11	2.31	2.15	2.38	2.02	2.56	2.63
FBgn0023214	edl	2.7	2.89	3.17	7.76	9.92	11.8	3.58	3.33	3.76	3.64	3.16	5.19
FBgn0264907	CG44098	2.01	2.36	2.35	6.69	7.4	8.01	2.72	2.87	2.6	3.42	3.05	3.76
FBgn0036196	CG11658	10.98	9.48	11.2	30.64	36.5	36.77	13.42	13.88	10.87	10.92	12.22	15.71
FBgn0034723	CG13506	19.85	16.99	20.48	51.65	65.11	71.15	19.01	21.54	16.17	26.81	30.15	35.78
FBgn0050424	cGlr2	5.92	3.93	4.09	11.73	14.06	19.82	5.21	5.97	4.67	8.13	7.61	6.33
FBgn0261575	tobi	66.16	52.96	46.54	152.85	197.48	181.92	24.28	59.37	20.6	42.46	40.04	39.8
FBgn0038720	CG6231	8.52	8.06	10.72	28.63	30.01	29	7.11	6.93	6.28	6.93	8.31	9.5
FBgn0033222	CG12824	11.26	8.24	12.66	30.4	31.3	41.4	9.73	8.33	9.54	10.98	14.65	13.53
FBgn0030558	Tat	8.34	6.63	7.1	19.49	23.87	26.33	14.96	21.53	11.66	6.53	8.42	6.93
FBgn0051354	Hsp70Bbb	5.74	5.06	5.06	13.42	21.09	14.92	6	3.74	10.28	1	6.71	1.28
FBgn0052695	CG32695	97.16	83.99	98.51	222.84	337.79	310.59	105.68	132.88	109.05	99.77	117.91	131.66
FBgn0033830	CG10814	1	1	1	3.39	3.94	1.92	1	1	1	1	1	1
FBgn0031695	Cyp4ac3	1.93	2.41	2.28	6.17	7.87	6.34	1.85	2.46	1.66	2.38	2.76	4.46
FBgn0263392	Tet	1.15	1.03	1.09	2.94	3.34	3.75	1.06	1.17	1	1.4	1.34	1.64
FBgn0052982	CG32982	3.92	3.69	4.26	10.06	13.03	12.96	4.44	5.41	4.5	4.75	5.64	6.81
FBgn0035587	Gdap1	2.68	2.92	2.79	8.72	8.25	8.48	3.8	4.82	3.19	4.09	3.61	3.19
FBgn0033521	CG12896	15.9	14.97	12.66	40.08	52.06	39.69	1	3.28	1.08	7.97	3.29	4.73
FBgn0284233	CG46317	7.09	5.91	6.76	17.16	20.29	22.36	12.02	17.29	10.32	5.79	6.5	6.28
FBgn0032612	CG13282	2.05	1.79	1.81	5.12	5.83	6.11	1.48	1.87	1.27	1.3	1.48	2.07
FBgn0267408	AOX1	58.96	55.35	54.43	176.92	162.29	165.61	59.4	58.09	46.55	60.19	56.61	74.84
FBgn0051721	Trim9	1	1.26	1	2.85	3.13	3.72	1.07	1	1	1.54	1.65	1.34
FBgn0032775	CG17544	19.91	17.83	16.32	54.48	50.75	55.08	19.83	17.77	22.05	20.66	24.3	33.51
FBgn0036587	CG4950	5.38	6.42	6.27	14.06	19.1	20.1	2.99	3.03	3.42	7.04	7.6	8.99
FBgn0031888	Pvf2	1	1	1	2.29	3.53	3.01	1	1	1	1	1	2.04
FBgn0013279	Hsp70Bc	15.26	10.55	12.78	37.9	33.85	41.67	9.47	16.28	8.82	6.64	5.94	11.95
FBgn0038595	CG7142	2.55	2.75	3.86	7.47	8.89	10.52	2.11	1.92	1.78	3.41	3.14	4.15
FBgn0037166	CG11426	6.66	4.76	5.13	15.32	16.82	16.06	5.74	6.36	4.78	6.82	6.96	8.1
FBgn0037563	CG11672	17.04	13.61	16.92	43.05	47.3	46.39	18.21	23.03	14.43	20.53	20.76	22.53
FBgn0035977	PGRP-LF	3.48	2.19	2.19	6.41	8.11	8.04	3.36	3.92	1.81	3.5	4.55	3.23
FBgn0037750	Whamy	9.15	9.81	9.21	20.18	27.75	32.16	13.01	13.2	8.21	12.04	11.58	15.26
FBgn0020416	Idgf1	30.52	29.2	30.28	76.77	90.48	88.03	28.71	38.26	27.56	20.44	25.45	28.63
FBgn0031571	bark	2.47	2.21	2.07	5.74	6.18	7.2	2.32	3.07	2.6	3.18	3.21	3.15
FBgn0039411	dysf	1.28	1	1	2.74	3.53	2.98	1	1	1	1	1.03	1.04
FBgn0038179	CG9312	13.21	12.72	14.18	37.37	38.27	37.36	19.21	20.84	15.53	14.46	18.15	16.75
FBgn0261560	Thor	225.96	243.83	263.35	621.95	703.39	722.24	317.16	346.92	280.19	262.24	274.05	368.52
FBgn0032415	rho-6	1	1	1.38	3.01	2.7	3.67	1	1	1	1	1	1.05
FBgn0052029	Cpr66D	5.95	8.99	12.26	20.32	26.21	26.52	4.99	5.82	4.17	8.93	4.84	8.59
FBgn0266758	Esyt2	10.63	10.36	9.56	29.27	26.16	26.53	10.3	12.38	9.54	12.64	11.74	12.25
FBgn0034140	Lst	47.46	41.27	43.41	88.89	133.85	131.25	59.98	68.12	53.21	26.86	36.36	53.98
FBgn0013276	Hsp70Ab	39.18	29.72	37.75	104.46	83.92	94.74	72.22	83.06	72.36	41.08	46.24	53.7
FBgn0014380	RhoL	24.16	23.18	22.95	58.48	61.53	66.17	23.24	21.09	17.87	27.44	27.46	36.81
FBgn0035975	PGRP-LA	7.37	6.08	8.19	17.9	19.02	20.22	8.8	9.01	4.44	6.35	10.16	8.61
FBgn0035023	ITP	9.54	9.05	8.03	20.36	22.39	27.31	10.48	11.84	8.19	9.06	10.58	12.48
FBgn0002936	ninaA	11.11	11	10.68	25.01	30.82	30.35	10.85	11.53	11.54	10.51	9.77	14.73
FBgn0025456	CREG	61.45	56.28	58.47	141.3	152.67	169.04	61.95	72.42	52.41	68.17	67.9	80.85
FBgn0039075	CG4393	1	1	1.04	2.53	2.44	3.01	1.06	1.22	1.2	1.08	1.15	1.4
FBgn0040653	Dso1	895.5	709.83	684.44	2099.74	2171.83	1727.89	1110.37	740.5	487.61	366.4	926.52	830.17
FBgn0033130	Tsp42Ei	24.29	16.74	17.07	39.76	50.76	61.54	17.64	23.61	17.81	17.05	25.53	31.78
FBgn0032741	Sidpn	1	1	1	2.01	2.86	2.96	1	1	1.12	1	1.03	1.22
FBgn0030310	PGRP-SA	10.46	7.09	10.26	23.24	26.28	22.88	8.41	12.96	6.53	9.63	15.96	8.46
FBgn0051798	CG31798	1	1	1	2.8	2.68	2.29	1	1	1	1	1	1.06
FBgn0051469	Argp	8.48	9.46	9.04	21.75	24.39	23.57	10.49	10.24	8.02	9.55	11.01	12.22
FBgn0050035	Tret1-1	77.57	73.86	73.3	152.34	209.91	217.28	79	86.23	69.35	72.79	72.13	99.28
FBgn0011296	l(2)efl	243.85	191.47	189.33	577.21	451.83	543.67	191.98	207.35	167.59	154.56	169.74	210.99
FBgn0261258	rgn	14.64	12.59	13.88	34.32	33.33	35.33	14.79	18.44	14.5	12.67	17.69	17.31
FBgn0085376	CG34347	21.35	21.85	27.38	51.21	59.93	64.17	16.52	22.14	18.21	24.09	26.61	35.94
FBgn0032935	Atg18b	8.06	7.67	6.66	16.36	18.47	20.06	7.45	9.34	6.52	8.09	8.32	8.97
FBgn0039008	CG6972	20.29	14.88	15.03	36.81	44.42	41.81	16.7	17.58	18.13	12.78	19.39	20.15
FBgn0010038	GstD2	3.69	5.25	2.93	7.09	9.92	11.65	3.28	5.93	2.72	3.71	5.78	4.35
FBgn0085452	CG34423	198.44	161.32	190.69	326.81	415.39	552.5	268.49	316.1	288.1	151.93	217.56	225.32
FBgn0028523	CG5888	3.75	3.54	4.41	9.85	9.49	8.1	3.24	4.05	3.08	4.62	4.05	3.81
FBgn0039789	CG9717	8.45	9.65	9.42	19.14	20.82	24.25	8.31	8.89	8.06	6.26	6.6	8.46
FBgn0038412	Zip89B	4.32	5.9	4.75	10.64	10.92	13.33	4.63	4.18	4.47	5.99	5.74	4.66
FBgn0034139	CG4927	1.75	1.16	1.57	2.77	3.47	4.2	2.52	1.83	1.84	1	1.4	2.48
FBgn0001297	kay	30.15	25.65	29.5	57.27	64.03	76.48	30.52	34.27	29.08	28	29.73	30.41
FBgn0034247	CG6484	31.69	26.11	30.79	58.59	73.14	72.63	25.35	30.74	15.42	25.03	25.05	33.74
FBgn0037485	CG14606	4.81	4.52	4.72	9.52	10.16	12.61	3.75	2.89	2.69	3.86	3.96	3.58
FBgn0037275	CG14655	2.79	2.76	3.47	5.93	7.25	7.27	3.58	4.18	2.65	2.49	2.94	3.68
FBgn0039821	CG15556	3.71	3.46	3.58	7.59	7.18	9.57	3.5	3.26	3.23	2.19	3.53	3.83
FBgn0054040	CG34040	8.81	10.2	9.81	21.05	19.26	24.3	2.51	10.28	1.29	4	4.21	10.28
FBgn0086708	stv	29.81	26.19	28.2	57.08	64.09	65.97	22.65	28.51	23.81	22.22	27.37	35.93
FBgn0050360	Mal-A6	94.92	89.93	82.91	181.57	208.99	203.46	50.9	70.02	29.67	67.22	73.85	104.4
FBgn0043806	CG32032	12.24	9.94	12.55	19.58	28.87	28.28	13.01	11.78	9.35	9.88	11.45	15.61
FBgn0034045	CG8249	4.22	3.14	3	6.28	8.49	8.03	4.64	5.24	3.09	3.75	3.44	2.93
FBgn0063499	GstE10	12.53	13.31	11.94	24.45	26.69	31.99	11.02	10.19	7.7	12.28	9.26	15.37
FBgn0262141	CG42867	2.16	1.27	1.29	3.26	3.94	3.16	1.77	1.48	1.79	1	2.06	1.1
FBgn0044047	Ilp6	15.82	13.69	16.57	29.68	35.02	35.83	10.42	10.66	9.75	9.83	12.66	12.68
FBgn0005660	Ets21C	1	1	1	1.6	2.38	2.56	1.2	1	1	1	1	1.23
FBgn0001223	Hsp22	270.14	264.42	293.21	598.72	620.18	585.49	180.48	293.49	187.35	146.77	213.19	255.99
FBgn0032900	CG14401	18.75	15.91	18.86	35.21	38.44	42.84	18.71	20.75	14.26	15.45	15.52	18.43
FBgn0037090	Est-Q	17.35	12.99	13.56	23.2	33.96	37.89	14.07	14.4	14.21	11.17	12.14	13.38
FBgn0051097	CG31097	1.84	1.27	1.85	3.14	3.58	3.96	1.51	1.7	1.18	1.03	1.78	1.74
FBgn0037307	Tim17a2	1	2.34	1	1.98	4.07	3.28	1.16	1.98	1	1	1.23	1.55
FBgn0031287	CG4291	19.86	21.32	18.86	42.39	42.56	43.09	20.13	19.42	19.72	18.48	18.56	18.94
FBgn0033483	egr	7.48	5.8	7.31	12.43	15.13	16.09	6.64	7.79	6.11	5.62	6.06	6.63
FBgn0029804	CG3097	10.41	10.33	10.16	17.8	24.96	22.68	9.38	8.81	6.51	5.47	7.82	7.39
FBgn0033215	Dgat2	3.14	1.17	1.26	4.3	3.45	4	1	1.26	1.23	1	1	1
FBgn0262562	CG43102	4.08	3.62	3.72	7.5	8.4	8.02	3.36	4.45	3.69	3.05	3.28	4.26
FBgn0031473	CG3104	2.46	2.42	3.11	6.03	5.25	5.44	2.71	3.81	2.36	2.62	2.43	2.56
FBgn0035445	Ids	1	1.35	1	2.04	3.08	1.87	1.01	1.1	1	1	1.21	1.24
FBgn0260482	CG32599	1	1.15	1.02	1.85	2.43	2.32	1	1	1	1	1	1.03
FBgn0038172	Adgf-D	16.98	15.54	16.93	24.62	37.92	40.25	20.56	21.99	17.31	12.3	12.41	18.23
FBgn0028527	CG18507	8.96	10.18	9.7	17.18	21.76	20.36	10.09	9.82	8.44	9.11	8.66	10.95
FBgn0285958	Fuca	9.24	9.77	9.78	18.76	19.69	20.38	5.83	7.48	6.12	5.05	5.62	9.52
FBgn0024288	Sox100B	6.71	5.64	6.68	10.8	12.76	14.92	4.58	4.72	4.59	4.21	5.78	6.03
FBgn0032486	mRF1	25.49	27.82	25.36	52.04	54.44	52.37	21.76	21.74	22.73	23.61	21.31	23.41
FBgn0000046	Act87E	77.08	61.1	62.95	135.92	138.18	130.9	70.19	73.22	71.51	56.59	62.37	80.9
FBgn0039927	CG11155	5.8	5.52	6.31	10.69	11.75	13.04	5.43	5.41	5.39	5.28	5.75	5.73
FBgn0262366	CG43064	1.52	1.55	2.16	2.54	4.04	3.93	1	2.48	1	1.36	1.53	1.58
FBgn0261648	salm	1.15	1	1.19	2.19	2.29	2.23	1	1	1	1	1.14	1.19
FBgn0038455	CG14907	10.98	10.2	11.43	19.56	22.16	23.72	8.92	11.2	11.18	8.02	11.28	11.49
FBgn0038277	RpS5b	1042.93	911.44	1050.73	435.33	494.42	556.62	1226.65	1216.1	1167.26	1179.16	1131.33	1086.83
FBgn0035791	CG8539	15.99	11.01	15.09	7.35	6.47	6.86	16.16	16.72	14.84	14.64	14.14	15.58
FBgn0250815	Jon65Aiv	1267.31	1149.8	1102.23	421.88	587.87	717.44	1941.38	1886.96	2522.84	1846.88	1349.26	1596.83
FBgn0000964	tj	12.68	12.58	12.71	5.17	6.43	6.97	15.9	15.49	14.97	13.78	15.63	12.09
FBgn0040993	CG17325	121.67	146.97	127.65	53.45	61.88	78.23	114.74	122.27	138.33	170.46	133.8	198.7
FBgn0259201	CG42305	121.67	146.97	127.65	53.45	61.88	78.23	114.74	122.27	138.33	170.46	133.8	198.7
FBgn0033724	CG8501	5.22	3.85	3.33	1.67	2.81	1.57	2.22	3.67	3.26	6.13	6.75	6.16
FBgn0034885	Eglp4	80.22	60.83	75.02	28.04	37.41	39.79	99.1	105.94	80.64	77.69	79.6	84.42
FBgn0033354	FANCI	2.83	3.75	3.33	1.36	1.48	1.98	2.48	3.01	3.5	3.75	3.36	3.61
FBgn0030776	CG4653	69.7	57.79	68.76	33.48	31.31	30.09	91.19	90.04	77.65	111.5	79.61	99.96
FBgn0051259	CG31259	7.28	6.26	7.52	2.98	3.01	4.14	3.43	3.8	8.65	6.47	8.06	8.39
FBgn0030148	CG3106	24.43	14.65	16.57	6.67	9.39	10.48	17.08	14.68	20.48	26.39	26.82	31.39
FBgn0050047	CG30047	2.7	2.07	2.38	1.02	1	1.38	2.52	2.24	3.13	3.16	1.79	2.96
FBgn0033603	Cpr47Ef	2.48	2.11	1.72	1	1	1	2.43	2.45	2.53	2.43	1.85	1.85
FBgn0010359	gammaTry	422.56	388.48	289.93	129.18	187.6	196.5	330.05	264.43	436.35	393.57	337.18	334.45
FBgn0019928	Ser8	15.1	17.11	21.61	6.08	8.69	10.3	9.44	17.07	11.56	45.71	38.33	54.01
FBgn0033459	CG12744	49.23	41.18	49.94	18.81	20.02	26.12	53.95	44.98	44.42	49.35	48.61	41.72
FBgn0028948	CG15253	2.46	1.49	2.59	1	1	1	4.56	1.97	5.38	2.73	3.38	5.35
FBgn0039050	CG17110	4.58	3.75	4.06	1.19	1.95	2.44	4.76	4.27	3.93	3.92	4.71	5.38
FBgn0047000	CG33946	5.67	7.91	6.83	1.14	5.66	2.31	4.76	5.2	10.02	6.47	11.07	11.85
FBgn0031515	CG9664	2.6	3.8	3.16	1.42	1.13	1.66	3.14	2.94	2.14	3.09	2.86	2.92
FBgn0033047	CG7882	15.06	16.65	16.94	5.72	6.4	9.2	15.72	15.8	15.83	14.93	16.04	16.7
FBgn0035090	CG2736	39.71	32.34	33.52	12.04	17.36	16.83	52.81	48.8	42.03	37.55	33.86	36.54
FBgn0029753	CG4198	3.81	2.77	3.96	2.04	1	1.53	3	2.62	3.37	3.48	3.58	4.1
FBgn0039630	CG11843	3.32	1.9	2.24	1	1.21	1	4.78	4.92	3.1	4.64	3.41	3.7
FBgn0051664	CG31664	3.97	3.52	3.93	1.64	1.57	1.7	6.66	6.2	5.8	4.52	5.52	5.1
FBgn0035308	CG15822	4.36	3.32	4.24	1.21	1.89	2	4.39	4.17	3.97	3.68	4.27	4.05
FBgn0031305	Iris	35.41	31.45	34.49	13.02	14.11	16.15	41.51	39.87	37.26	31.79	29.52	28.55
FBgn0035694	CG13299	90.51	120.47	102.82	54.22	38.26	41.21	96.96	115.85	124.38	104.83	124.47	83.06
FBgn0283427	FASN1	175.13	129.4	137.85	48.57	59.99	78.38	196.79	199.69	174.4	160.68	136.45	207.79
FBgn0034318	CG14500	11.73	10.56	6.55	3.68	2.62	5.51	34.8	36.38	41.14	16.21	23.83	18.15
FBgn0032076	Argl	25.28	21.16	18.9	6.75	9.5	10.45	23.86	24.66	16.43	22.97	25.71	22.01
FBgn0033904	CG18327	6.25	5.37	5.61	2.21	2.26	2.56	17.72	16.27	17.58	6.91	7.54	6.63
FBgn0031860	Daao2	16.38	17.55	14.51	4.63	6.81	8.22	16.84	14.39	14.52	15.89	17.4	14.62
FBgn0032088	CG13102	73.6	64.19	78.73	27.39	29.75	30.7	76.2	57.05	61.38	128.16	100.57	129.02
FBgn0039485	Jhbp11	7.37	5.1	4.41	1.86	2.14	2.76	3.7	4.19	5.63	5.14	4.74	6.19
FBgn0038719	CG16727	6.12	3.68	3.96	1	1.54	2.82	5.82	5.8	6.03	7.03	7.27	5.48
FBgn0004003	wbl	4.31	5.57	5.1	1.31	2.06	2.41	5.15	6.84	5.84	7.11	7.06	5.18
FBgn0036208	Gcat	2.84	2.77	3.14	1	1.06	1.31	3.04	2.93	2.24	4.37	2.85	2.37
FBgn0038846	CG5697	5.14	3.78	3.42	1	1.72	1.96	5.86	7.17	4.61	3.94	4.84	7.25
FBgn0032287	CG6415	11.49	9.65	11.55	3.5	3.51	5.38	16.12	18.47	13.42	11.64	14.07	13.46
FBgn0015033	Cyp4d8	9.02	8.54	8.52	3.36	2.52	3.95	7.79	7.33	6.84	7.73	6.16	6.55
FBgn0041711	yellow-e	6.32	4.08	5.56	2.22	1.45	2.31	6.49	6	4.82	5.32	4.05	3.45
FBgn0050495	CG30495	5.11	4.46	4.28	1.4	1.5	2.23	4.19	4.66	5.04	3.74	3.31	3.32
FBgn0033271	CG8708	2.39	3.41	2.71	1	1	1.12	2.47	2.99	1.92	2.65	2.15	2.58
FBgn0038938	CG7084	17.47	14.55	16.61	4.62	5.75	7.18	18.82	22.29	17.8	17.43	15.29	20.7
FBgn0085356	CG34327	7.88	5.4	4.89	1.34	2.34	2.87	4.45	6.04	5.54	5.33	4.81	4.6
FBgn0039941	CG17167	9.6	8.61	7.62	2.48	3.51	3.32	8.17	8.37	7.95	7.62	6.14	5.22
FBgn0035290	dsb	11.52	10.4	10.86	4.04	4.57	3.11	10.66	11.22	8.18	8.33	6.68	8.81
FBgn0030005	CG2120	4.03	1.91	2.7	1.07	1	1	3.69	2.28	2.47	3.27	2.37	2.59
FBgn0286508	Had1	63.35	58.33	54.01	21.66	19.14	21.57	41.96	46.9	38.85	50.55	51.27	38.65
FBgn0000592	Est-6	86.88	80.26	90.93	26.13	31.37	32.42	107.06	111.55	98.95	88.08	95.35	82.03
FBgn0031034	CG14205	4.83	4.15	4.84	1.29	1	2.48	15.44	12.13	11.57	4.76	7.43	3.44
FBgn0036415	CG7768	3.17	3.35	2.93	1.17	1.01	1.08	2.49	2.77	1.9	2.76	2.06	2.04
FBgn0039052	CG6733	15.42	12.24	13.16	2.79	4.81	6.19	12.82	11.89	11.3	15.33	14.31	13.43
FBgn0037801	CG3999	4.41	3.36	3.59	1.14	1.25	1.44	3.92	3.66	2.86	2.67	3.22	3.13
FBgn0039308	CG11889	23.8	18.99	19.12	2.88	8.07	9.9	26.49	29.37	26.71	24.8	20.81	31.4
FBgn0035926	Acbp5	2053.15	1646.08	1731.65	643.03	539.16	629.05	1131.25	955.02	993.77	1599.75	1893.79	1714.47
FBgn0085485	CG34456	7.86	5.95	5.33	1.85	2.16	2.37	9.58	7.87	6.12	3.67	5.99	4.52
FBgn0010425	epsilonTry	130.44	127.58	120.36	36.46	40.04	49.61	362.38	402.02	459.49	297.65	200.14	203.96
FBgn0032311	CG12517	22.03	20.57	17.33	8.24	5.44	6.25	13.54	14.14	20.82	14.87	16.29	19.39
FBgn0034331	BomBc2	256.61	223.67	226.81	64.49	89.35	79.69	239.17	235.47	148.21	141.93	188.23	278.98
FBgn0043470	lambdaTry	62.1	51.76	57.99	19.65	21.09	15.33	94.24	97.5	86.39	98.57	80.08	93.63
FBgn0039045	Ctns	14.58	9.57	10.26	3.31	3.26	4.36	12.51	11.37	15.55	17.62	13.63	15.83
FBgn0038291	CG3984	11.69	5.93	7.25	1.42	2.63	3.82	9.16	9.64	6.82	14.65	13.91	14.44
FBgn0040717	Nplp4	7.85	3.49	9.06	4.36	1	1.07	13.59	17.38	12.29	24.78	17.69	17.7
FBgn0052483	CG32483	14.02	11.95	15.02	4.27	3.73	4.85	15.92	17.01	13.84	9.29	9.76	11.63
FBgn0044046	Ilp7	3.81	5.05	2.88	1.54	1.14	1	3.08	3.6	2.36	2.98	2.93	2.35
FBgn0263830	CG40486	22.05	18.62	21.76	5.35	5.53	8.46	10.06	16.84	12.32	13.25	14.16	14.35
FBgn0033728	Cpr49Ae	41.33	24.83	30.53	9.47	10.42	9.84	33.53	24.4	25.33	37.6	38.28	33.17
FBgn0039015	Takl2	6.76	6.51	7.19	1.54	2.23	2.51	6.01	7.28	7.22	6.57	6.58	4.39
FBgn0050339	CG30339	10.5	9.54	9.39	2.29	2.88	3.86	11.95	9.09	8.49	8.95	6.84	8.75
FBgn0002926	ndl	3.41	3.64	2.95	1	1	1	3.39	4.57	5.46	4.02	4.93	3.08
FBgn0039519	Cyp6a18	7.91	6.35	6.26	2.35	1.56	2.13	8.23	8.65	7.38	7.77	7.23	8.05
FBgn0038700	CG3734	36.68	35.8	34.9	9.93	10.38	10.64	29.88	29.45	30.63	21.44	21.08	23.18
FBgn0039312	CG10514	64.09	52.24	53.5	9.87	13.65	25.32	67.96	65.42	76.02	76.51	64.94	81.15
FBgn0030367	Cyp311a1	6.34	5.72	5.21	1.99	1.12	1.82	4.66	4.64	5.28	5.89	5.01	5.69
FBgn0038299	Spn88Eb	5.82	4.99	5.29	1	1.01	2.48	7.69	5.86	4.06	6.3	9.44	6.9
FBgn0016684	NaPi-T	27.13	25.85	26.31	5.6	5.63	10.38	21.25	22.08	23.58	20.29	18.8	19.09
FBgn0032981	CG3635	4.93	5.67	5.22	1.51	1.62	1.17	6.95	5.32	4.22	3.33	3.14	2.54
FBgn0262112	sro	8	5.07	6.83	1	1.99	2.41	7.14	7.14	6.28	8.02	5.94	5.05
FBgn0031942	CG7203	48.59	40	51.73	8.28	16.75	12.97	53.5	52.7	43.63	54.11	47.22	56.14
FBgn0028532	CG7968	57.08	52.72	55.91	9.79	17.24	17.48	60.87	49.33	69.47	84.03	79.32	61.23
FBgn0039316	CG11893	3.92	4.19	3.28	1	1	1	7.85	7.55	5.88	5.16	6.06	9.15
FBgn0036024	CG18180	224.88	219.21	231.56	41.1	32.31	104.24	340.58	331.65	452.72	371.46	381.62	482.35
FBgn0029827	CG6048	19.89	13.97	18.56	4.22	3.83	5.54	21.01	16.3	19.48	14.97	12.25	20.42
FBgn0020508	Ag5r2	49.34	33.54	34.2	8.55	12.19	9.36	31.59	34.86	29.54	38.98	38.52	37.96
FBgn0051343	CG31343	140.56	126.64	136.53	32.92	33.23	37.18	138.15	127.34	121.53	142.89	123.22	125.83
FBgn0036422	CG3868	253.18	209.15	194.73	48.52	53.73	65.31	216.27	195.8	196.84	185.69	159.48	173.8
FBgn0031157	CG1503	15.44	16.59	14.59	3.5	4.66	3.67	7.89	11	7.99	10.51	8.96	10.01
FBgn0043783	CG32444	146.9	124.81	132.72	23.75	40.26	36.06	203.8	292.59	157.21	227.87	233.56	213.14
FBgn0005670	Cyp4d1	14.18	11.96	12.5	2.71	2.95	3.85	12.29	13.32	11.17	11.3	7.05	9.24
FBgn0051267	CG31267	12	8.12	10.53	1.46	1.8	4.23	11.48	9.06	11.61	10.37	8.78	12.13
FBgn0037520	CG18268	4.8	6.08	6.37	1	1.21	1.97	4.7	4.6	3.74	4.27	4.83	3.32
FBgn0261848	CG42780	7.32	8.96	9.02	1.8	1.88	2.3	6.44	4.41	6.99	6.7	4.51	5.57
FBgn0052641	CG32641	66.28	50.55	57.08	17.42	10.75	12.91	55.81	44.52	50.83	45.94	61.71	54.09
FBgn0038845	Alp5	58.11	55.64	57.08	11.69	13.97	14.18	44.96	43.87	43.58	46.55	38.85	44.85
FBgn0259713	CG42367	4.98	6.8	5.18	1	1.36	1.59	4.8	6.58	5.33	13.04	11.98	11.89
FBgn0031010	CG8028	5.69	4.88	4.49	1	1.41	1.05	6.1	5.04	3.28	3.78	2.96	3.36
FBgn0034783	CG9825	4.37	3.97	4.78	1	1	1	3.37	2.45	6.1	5.1	3.33	3.35
FBgn0032286	CG7300	28.02	24.2	28.43	4.03	5.91	8.47	18.4	15.5	17.69	15.27	16.23	13.12
FBgn0034143	CG8303	21	20.24	18.06	3.07	4.66	5.77	16.31	15.56	17.62	22.09	19.13	19.03
FBgn0259998	CG17571	255.68	253.52	264.78	53.8	60.03	60.49	293.06	338.93	262.37	167.96	150.39	213.57
FBgn0033292	Cyp4ad1	5.53	3.14	4.72	1	1	1	5.43	6.39	6.65	5.74	5.51	4.17
FBgn0022774	Oat	60.9	44.18	57.19	9.3	12.53	13.99	67.96	55.53	49.11	42.62	47.31	35.91
FBgn0039471	CG6295	467.89	432.89	463.43	85.31	90.94	118.25	398.67	362.99	554.16	394.57	291.9	254.36
FBgn0031929	CG18585	30.46	29.42	28.05	6.71	6.4	5.86	23.23	19.19	26.5	28.49	25.07	23.41
FBgn0031694	Cyp4ac2	8.56	7.87	6.75	1.1	1.85	2.05	6.22	7.45	7.74	5.11	5.13	3.25
FBgn0030829	CG12998	37.23	35.76	41.83	5.28	8.33	10.91	44.9	45.11	39.92	36.03	30.98	35.54
FBgn0020637	Lcp65Ag2	6.04	6.99	6.64	1	2.16	1.01	9.31	13.72	13.56	4.11	6.56	4.01
FBgn0033294	Mal-A4	42.01	33.87	33.77	8.87	6.74	7.61	20.04	25.59	12.9	27.93	27.55	17.71
FBgn0038983	CG5326	25.97	19.2	26.09	3.95	5.29	5.79	23.78	22.22	20.64	19.47	22.01	15.18
FBgn0005391	Yp2	2400.59	2407.27	2606.06	359.7	503.99	686.92	2517.21	2675.91	2724.23	2281.26	2831.84	1673.61
FBgn0260767	CG42565	54.03	49.54	51.15	10.82	9.47	11.95	39.07	31.16	28.64	44.47	45.53	42.21
FBgn0038136	CG8774	18.34	15.92	17.58	2.92	2.61	5.02	19.95	15.94	16.84	17.25	12.94	16.99
FBgn0262686	CG43156	38.06	44.54	48.45	8.45	8.25	9.81	47.34	39.11	25.31	34.83	36.03	29.58
FBgn0036023	CG18179	6.3	4.94	4.17	1	1	1	1.3	2.67	2.26	2.86	7.41	7.48
FBgn0039470	CG6296	6.3	4.71	4.6	1	1	1	4.66	5.36	7.95	6.92	5.97	4.33
FBgn0025709	CNT2	6.9	8.36	7.37	1	1.74	1.58	5.72	4.45	8.37	7.37	10.15	8.16
FBgn0035434	Drsl5	394.6	347.81	350.29	68.85	63.15	75.58	146.77	146.74	135.27	146.98	152.31	145.5
FBgn0024289	Sodh1	42.32	35.42	31.58	6.61	8.67	5.43	28.77	42.54	22.77	39.98	50.49	32.4
FBgn0038481	CG17475	21.32	24.57	20.53	2.76	1.9	7.79	26.9	26.71	25.5	25.53	17.79	32.21
FBgn0040718	CG15353	81.57	54.8	73.96	12.89	12.05	13.53	72.63	78.03	38.42	83.73	69.47	65.22
FBgn0038482	CG4053	5.92	4.76	6.56	1	1	1	7.23	4.63	7.01	3.07	3.56	2.88
FBgn0033097	Zip42C.2	7.68	5.86	4.05	1	1	1	3.23	3.76	2.74	3.57	3.45	2.85
FBgn0033216	CG1946	7.92	6.89	6.27	1.1	1	1.43	13.31	9.23	11.61	6.11	3.48	3.89
FBgn0031654	Jon25Bii	6.4	4.65	10.01	1	1.34	1.17	9	13.5	68.26	79.28	74.73	45.94
FBgn0035670	CG10472	1096.53	1061.19	1057.93	174.35	182.79	176.47	854.12	875.75	773.7	595.13	464.43	601.51
FBgn0043575	PGRP-SC2	171.48	144.06	130.05	24.76	20.7	27.84	137.32	146.61	117.48	171.64	149.94	176.11
FBgn0033423	Alp6	42.03	42.08	43.68	6.69	8.45	5.86	42.55	42.39	43.46	39.99	35.25	33.91
FBgn0015001	iotaTry	54.23	46.65	55.79	10.68	7.73	7.28	47.44	37.35	43.12	46.29	37.89	37.02
FBgn0035620	Alp9	19.84	22.5	20.22	1.98	4.44	3.8	34.54	37.17	51.4	21.92	20.09	21.88
FBgn0034883	Eglp2	23.89	21.38	22.47	3.91	3.7	3.15	23.47	21.35	24.56	13.36	8.05	12.32
FBgn0051636	CG31636	5.5	6.39	7.54	1	1	1	3.29	4.02	3.53	4.49	3.12	4.29
FBgn0002571	Mal-A3	45.95	41.3	39.13	8.23	5.93	5.19	24.1	25.12	19.46	28.31	28.07	17.19
FBgn0038914	fit	360.82	248.36	307.66	45.92	36.15	57.93	281.01	269.38	236.85	388.62	524.46	230.68
FBgn0040342	CG3706	10.52	10.91	13.1	2	1.88	1.28	13.13	12.21	12.65	10.78	10.23	9.67
FBgn0032049	Bace	1405.62	1327.51	1298.78	165.83	192.58	243.31	1070.36	1064.08	1199.54	640.64	430.1	390.84
FBgn0032228	CG5367	10.18	8.45	8.29	1	1	2.01	6.85	6.76	7.24	6.29	4.95	4.74
FBgn0035619	Alp10	26.92	24.54	24.72	1.72	4.62	4.91	48.23	46.36	63.47	26.56	24.75	20.69
FBgn0035718	CG14820	18.82	15.77	18.34	2.91	2.17	2.63	22.52	23.46	29.34	17.96	14.91	15.43
FBgn0020765	Acp65Aa	7.98	4.93	8.04	1	1	1	24.16	19.68	8.79	9.83	9.31	4.68
FBgn0051661	CG31661	6.8	7.14	10.01	1	1	1.42	5.36	3.44	12.4	6.45	3.86	6.73
FBgn0053965	CG33965	5.4	6.99	8.85	1	1	1	9.99	8.04	12.36	6.65	6.59	3.97
FBgn0028945	CG7631	12.21	10.63	7.91	1.21	2.06	1	14.04	11.27	12.44	17.57	18.87	15.8
FBgn0032913	CG9259	43.99	37.49	40.39	1.81	3.78	11.21	22.88	19.83	21.96	29	23.21	25.73
FBgn0039760	CG9682	19.25	21.62	19.85	1.82	2.08	4.15	21.19	15.52	20.38	11.85	8.61	7.48
FBgn0039313	CG11892	86.88	73.31	78.71	8.08	9.14	14.29	60.4	53.81	65.05	73.01	64.32	68.8
FBgn0003358	Jon99Ci	244.19	238.71	217.09	24.05	23.71	44.3	153.09	136.08	190.36	209.76	152.77	120.54
FBgn0035006	CG4563	9.89	5.14	8.11	1	1	1	15.17	14.1	14.91	11.71	11.5	6.24
FBgn0036767	CG16775	62.04	43.5	42.2	6.86	5.66	6.53	38.17	59.02	32.14	28.45	30.48	21.96
FBgn0051233	CG31233	95.12	77.13	81.09	9.83	11.89	10.6	107.86	100.52	95.52	53.89	49.37	49.47
FBgn0051041	CG31041	10.25	5.92	7.46	1	1	1	9.07	10.91	10.79	11.33	8.85	9.13
FBgn0039761	CG18404	194.01	184.33	219.34	19.11	19.02	36.11	121.75	104.35	108.33	102.12	81.66	74.48
FBgn0030509	CG11162	10.04	8.39	7.29	1	1	1	7.05	4.67	6.24	2.28	2.57	2.63
FBgn0003357	Jon99Ciii	1463.04	1405.28	1390.2	168.49	129.61	186.38	1359.42	1387.91	1980.34	1509.1	1092.8	1330.48
FBgn0003356	Jon99Cii	1884.68	1849.64	1871.69	198.87	164.61	271.63	1979.41	2076.95	2841.43	2190.29	1527.02	1900.06
FBgn0028533	CG7953	208.37	157.23	141.3	12.44	25.24	16.65	72.26	83.4	91.76	194.25	155.26	173.3
FBgn0032144	CG17633	396.9	371.19	408.36	34.83	33.84	56.58	440.24	453.12	417.53	230.54	177.95	245.87
FBgn0002563	Lsp1beta	18.01	10.93	17.96	1.39	1.97	1.55	50.29	47.15	30.28	68.16	68.94	43.99
FBgn0037678	CG16749	182.01	158.41	155.26	18.5	17.55	15.2	109.62	115.98	102.46	104.99	75.29	95.16
FBgn0051266	CG31266	11.01	9.28	9.48	1	1	1	10.15	8.8	12.05	8.92	5.21	7.08
FBgn0044810	TotX	12.53	8.49	9.83	1	1.07	1	10.85	11.65	10.18	4.13	6.46	3.25
FBgn0039472	CG17192	55.38	53.08	59.83	5.48	3.15	6.38	94.63	101.05	225.25	122.57	93.05	81.03
FBgn0039769	CG15534	42.86	41.3	46.73	4.66	3.82	3.17	56.15	40.07	45.92	33.11	24.8	21.51
FBgn0031756	CG13992	14.34	9.52	10.45	1	1	1	11.06	9.44	10.96	10.85	11.01	7.9
FBgn0051463	CG31463	10.74	13.38	12.07	1	1	1	7.7	6.04	7.83	6.88	6.86	5.71
FBgn0039678	Obp99a	301.89	203.97	193.8	8.72	17.6	30.61	309.2	397.25	330.27	228.95	217.79	175.24
FBgn0033774	CG12374	1645.7	1644.67	1700.76	122.92	93.33	176.22	2071.56	1992.54	2759.34	1771.02	1195.67	1133.5
FBgn0051265	CG31265	13.03	11.75	14.9	1	1	1	12.05	10.27	11.08	7.23	4.52	6.83
FBgn0039777	Jon99Fii	511.63	521.17	557.88	40.35	29.21	40.48	301.61	341.52	296.93	195.22	161.83	205.29
FBgn0038135	CG8773	40.74	37.01	39.91	2.49	2.57	3.02	41.88	35.84	42.7	31	25.29	22.34
FBgn0028920	CG8997	453.01	356.57	311.03	21.92	27.15	25.04	176.37	178.61	218.72	411.38	317.99	358.35
FBgn0002565	Lsp2	23.39	13.46	14.44	1.13	1	1	5.55	12.52	4.44	44.91	82.3	34.18
FBgn0039768	CG15533	23.04	18.98	14.78	1.07	1.21	1.15	19.02	15.23	18.91	27.84	26.74	20.41
FBgn0034052	CG8299	16.79	20.49	19.18	1	1	1	12.4	7.51	10.77	5.59	4.23	4.79
FBgn0032069	LManVI	97.85	87.97	96.19	8.46	4.78	1.29	89.8	82.93	78.09	118.94	134.52	90.01
FBgn0031248	CG11912	23.72	16.84	19.58	1	1	1	30.13	37.37	24.12	38.56	29.27	37.01
FBgn0031930	CG7025	23.99	19.19	22.16	1.15	1	1	18.7	14.38	23.31	17.55	14.08	13.39
FBgn0002939	ninaD	42.02	39.33	43.67	1.34	1.96	2.08	47.03	20.37	46.78	28.09	18.33	23.35
FBgn0086265	psd	22.84	26.73	21.53	1	1	1	16.51	21.27	27.69	22.52	21.46	22.3
FBgn0053306	CG33306	42.11	49.05	48.34	2.48	1	2.3	43.39	35.54	41.58	64.98	46.78	54.38
FBgn0001285	Jon44E	23.16	26.86	23.92	1	1	1.05	37.3	43.38	40.61	18.7	18.6	20.32
FBgn0028534	CG7916	187.48	157.38	137.87	6.48	7.56	5.82	81.28	68.95	91.13	158.99	126.62	144.89
FBgn0037782	Npc2d	65.58	59.61	64.83	3.38	3.18	1	43.39	45.12	37.97	30.56	26.99	30.65
FBgn0035781	CG8560	83	79.34	98.12	3.07	3.3	3.74	95.14	104.07	100.8	39.62	29.94	38.42
FBgn0085362	Vml	24.76	42.48	13.25	1	1	1	20.11	41.57	48.25	45.47	44.97	44.05
FBgn0032068	LManV	39.6	39.72	37.25	2.07	1	1	26.59	21.97	21.94	30.09	36.68	19.05
FBgn0085358	Diedel3	363.46	350.87	320.12	10.31	8.81	15.87	294.42	233.22	295.89	137.21	78.62	79.57
FBgn0011556	zetaTry	38.5	34.58	35.03	1	1	1.38	38.26	29.66	38.39	18.62	15.48	20.45
FBgn0030098	CG12057	518.48	540.35	418.34	14.22	14.72	14.25	433.92	363.02	586.3	338.26	199.6	242.77
FBgn0035667	Jon65Ai	52.03	56.24	48.13	1	1	1.97	163.79	155.69	163.91	82.94	57.13	97.12
FBgn0031249	CG11911	433.13	413.14	422.61	9.53	5.79	6.6	390.29	348.12	356.57	223.55	187.47	210.96
FBgn0033327	PGRP-SC1b	78.66	67.42	48.87	1.35	1	1	123.66	70.55	98.69	37.24	24.16	39.48
FBgn0035779	CG8562	100.43	102.93	120.55	1.22	1.25	1.57	84.52	75.18	76.7	34.16	29.91	31.24
FBgn0043576	PGRP-SC1a	90.43	99.19	72.85	1	1	1	54.13	40.84	55.19	26.09	15.5	37.74
FBgn0003980	Vm26Ab	974.73	963.75	822.48	3.73	3.17	9.54	623.33	818.34	930.88	783.31	799.94	565.39
FBgn0031653	Jon25Biii	620.3	577.5	596.82	5.57	2.43	1.59	576.65	551.15	604.6	427.03	322.14	513.22
FBgn0036996	mag	219	203.84	220.31	1	1.26	1.13	121.41	71.37	114.43	43.81	30.2	24.52
FBgn0003979	Vm26Aa	887.89	1389.03	870.65	2.75	2.08	4.4	840.37	1102.53	1244.07	1201.18	1083.79	1006.2
FBgn0003983	Vm34Ca	1316.21	1905.5	724.52	3.85	1.36	3.68	813.11	1337.35	1627.96	2044.63	1439.55	1931.72
